# Supplementary material for: New MacrochelePratums species (Acari, Mesostigmata, Macrochelidae) associated with burying beetles (Silphidae, Nicrophorus) in North America
Source: Zookeys. 2017 Dec 12;(721):1–32. doi: 10.3897/zookeys.721.21747 (PMC5740451; doi:10.3897/zookeys.721.21747)
Supplement: XML Treatment for Macrocheles [file zookeys.721.21747-treatment1.xml]

<!DOCTYPE tp:taxon-treatment
  PUBLIC "-//TaxonX//DTD Taxonomic Treatment Publishing DTD v0 20100105//EN" "tax-treatment-NSO.dtd">
<tp:taxon-treatment xmlns:tp="http://www.plazi.org/taxpub"><tp:treatment-meta><kwd-group><label>Taxon classification</label><kwd><named-content xmlns:xlink="http://www.w3.org/1999/xlink" content-type="kingdom">Animalia</named-content></kwd><kwd><named-content xmlns:xlink="http://www.w3.org/1999/xlink" content-type="order">Mesostigmata</named-content></kwd><kwd><named-content xmlns:xlink="http://www.w3.org/1999/xlink" content-type="family">Macrochelidae</named-content></kwd></kwd-group><mixed-citation publication-type="journal"><person-group><name><surname>Knee</surname><given-names>Wayne</given-names></name></person-group><article-title>New <italic><tp:taxon-name><tp:taxon-name-part taxon-name-part-type="genus" reg="Macrocheles">MacrochelePratums</tp:taxon-name-part></tp:taxon-name></italic> species (<tp:taxon-name><tp:taxon-name-part taxon-name-part-type="subclass">Acari</tp:taxon-name-part></tp:taxon-name>, <tp:taxon-name><tp:taxon-name-part taxon-name-part-type="order">Mesostigmata</tp:taxon-name-part></tp:taxon-name>, <tp:taxon-name><tp:taxon-name-part taxon-name-part-type="family">Macrochelidae</tp:taxon-name-part></tp:taxon-name>) associated with burying beetles (<tp:taxon-name><tp:taxon-name-part taxon-name-part-type="family">Silphidae</tp:taxon-name-part></tp:taxon-name>, <italic><tp:taxon-name><tp:taxon-name-part taxon-name-part-type="genus" reg="Nicrophorus">Nicrophorus</tp:taxon-name-part></tp:taxon-name></italic>) in North America</article-title><source>Zookeys</source><day>12</day><month>12</month><year>2017</year><volume>2017</volume><issue>721</issue><fpage>1</fpage><lpage>32</lpage><pub-id pub-id-type="doi">10.3897/zookeys.721.21747</pub-id></mixed-citation></tp:treatment-meta><tp:nomenclature><label>Genus</label><tp:taxon-name>
                <tp:taxon-name-part taxon-name-part-type="genus" reg="Macrocheles">Macrocheles</tp:taxon-name-part>
              </tp:taxon-name><tp:taxon-authority>Latreille, 1829</tp:taxon-authority></tp:nomenclature><tp:treatment-sec sec-type="type species" id="SECID0EE2DI"><title>Type species.</title><p>
                <italic><tp:taxon-name><tp:taxon-name-part taxon-name-part-type="genus" reg="Acarus">Acarus</tp:taxon-name-part> <tp:taxon-name-part taxon-name-part-type="species" reg="marginatus">marginatus</tp:taxon-name-part></tp:taxon-name></italic> Hermann, 1804 (= <italic><tp:taxon-name><tp:taxon-name-part taxon-name-part-type="genus" reg="Acarus">Acarus</tp:taxon-name-part> <tp:taxon-name-part taxon-name-part-type="species" reg="muscae">muscae</tp:taxon-name-part> <tp:taxon-name-part taxon-name-part-type="subspecies" reg="domesticae">domesticae</tp:taxon-name-part></tp:taxon-name></italic> Scopoli, 1772), by original designation.</p><!--PageBreak--></tp:treatment-sec></tp:taxon-treatment>
