# Supplementary material for: New MacrochelePratums species (Acari, Mesostigmata, Macrochelidae) associated with burying beetles (Silphidae, Nicrophorus) in North America
Source: Zookeys. 2017 Dec 12;(721):1–32. doi: 10.3897/zookeys.721.21747 (PMC5740451; doi:10.3897/zookeys.721.21747)
Supplement: XML Treatment for Macrocheles willowae [file zookeys.721.21747-treatment2.xml]

<!DOCTYPE tp:taxon-treatment
  PUBLIC "-//TaxonX//DTD Taxonomic Treatment Publishing DTD v0 20100105//EN" "tax-treatment-NSO.dtd">
<tp:taxon-treatment xmlns:tp="http://www.plazi.org/taxpub"><tp:treatment-meta><kwd-group><label>Taxon classification</label><kwd><named-content xmlns:xlink="http://www.w3.org/1999/xlink" content-type="kingdom">Animalia</named-content></kwd><kwd><named-content xmlns:xlink="http://www.w3.org/1999/xlink" content-type="order">Mesostigmata</named-content></kwd><kwd><named-content xmlns:xlink="http://www.w3.org/1999/xlink" content-type="family">Macrochelidae</named-content></kwd></kwd-group><mixed-citation publication-type="journal"><person-group><name><surname>Knee</surname><given-names>Wayne</given-names></name></person-group><article-title>New <italic><tp:taxon-name><tp:taxon-name-part taxon-name-part-type="genus" reg="Macrocheles">MacrochelePratums</tp:taxon-name-part></tp:taxon-name></italic> species (<tp:taxon-name><tp:taxon-name-part taxon-name-part-type="subclass">Acari</tp:taxon-name-part></tp:taxon-name>, <tp:taxon-name><tp:taxon-name-part taxon-name-part-type="order">Mesostigmata</tp:taxon-name-part></tp:taxon-name>, <tp:taxon-name><tp:taxon-name-part taxon-name-part-type="family">Macrochelidae</tp:taxon-name-part></tp:taxon-name>) associated with burying beetles (<tp:taxon-name><tp:taxon-name-part taxon-name-part-type="family">Silphidae</tp:taxon-name-part></tp:taxon-name>, <italic><tp:taxon-name><tp:taxon-name-part taxon-name-part-type="genus" reg="Nicrophorus">Nicrophorus</tp:taxon-name-part></tp:taxon-name></italic>) in North America</article-title><source>Zookeys</source><day>12</day><month>12</month><year>2017</year><volume>2017</volume><issue>721</issue><fpage>1</fpage><lpage>32</lpage><pub-id pub-id-type="doi">10.3897/zookeys.721.21747</pub-id></mixed-citation></tp:treatment-meta><tp:nomenclature><tp:taxon-name>
                <tp:taxon-name-part taxon-name-part-type="genus" reg="Macrocheles">Macrocheles</tp:taxon-name-part>
                <tp:taxon-name-part taxon-name-part-type="species" reg="willowae">willowae</tp:taxon-name-part>
                <object-id xmlns:xlink="http://www.w3.org/1999/xlink" content-type="zoobank" xlink:type="simple">http://zoobank.org/1085F03B-0DC9-4762-91E4-6FA1770E6965</object-id>
              </tp:taxon-name><tp:taxon-status xmlns:xlink="http://www.w3.org/1999/xlink" xlink:type="simple">sp. n.</tp:taxon-status><xref ref-type="fig" rid="F1">Figs 1</xref><xref ref-type="fig" rid="F2">, 2</xref><xref ref-type="fig" rid="F3">, 3</xref><xref ref-type="fig" rid="F4">, 4</xref><xref ref-type="fig" rid="F13">, 13A</xref></tp:nomenclature><tp:treatment-sec sec-type="material" id="SECID0EB5DI"><title>Material examined.</title><p>
                <bold><italic>Type material</italic>.</bold> Holotype: female (CNC829414) on <italic><tp:taxon-name><tp:taxon-name-part taxon-name-part-type="genus" reg="Nicrophorus">Nicrophorus</tp:taxon-name-part> <tp:taxon-name-part taxon-name-part-type="species" reg="orbicollis">orbicollis</tp:taxon-name-part></tp:taxon-name></italic> (N088, female) collected near Dacre, Ontario, Canada (<named-content xmlns:xlink="http://www.w3.org/1999/xlink" content-type="dwc:verbatimCoordinates" xlink:type="simple"><named-content content-type="geo-json" specific-use="{&#34;type&#34;:&#34;Point&#34;,&#34;coordinates&#34;:[-76.988000,45.369000]}" id="NCID0E15DI" xlink:type="simple">45.369, -76.988</named-content></named-content>), 25.vi.2009, coll: W. Knee.</p><p>Paratypes (26): Nine females (CNC829415–829423) with the same collection information as the holotype; 15 females (CNC829424–829438) on <italic><tp:taxon-name><tp:taxon-name-part taxon-name-part-type="genus" reg="Nicrophorus">N.</tp:taxon-name-part> <tp:taxon-name-part taxon-name-part-type="species" reg="defodiens">defodiens</tp:taxon-name-part></tp:taxon-name></italic> (N222, female), Durham, New Hampshire, USA (<named-content xmlns:xlink="http://www.w3.org/1999/xlink" content-type="dwc:verbatimCoordinates" xlink:type="simple"><named-content content-type="geo-json" specific-use="{&#34;type&#34;:&#34;Point&#34;,&#34;coordinates&#34;:[-70.926000,43.134000]}" id="NCID0EP6DI" xlink:type="simple">43.134, -70.926</named-content></named-content>), 07.vi.2009, coll: W. Knee &amp; M. Scott; female (CNC829439) on <italic><tp:taxon-name><tp:taxon-name-part taxon-name-part-type="genus" reg="Nicrophorus">N.</tp:taxon-name-part> <tp:taxon-name-part taxon-name-part-type="species" reg="defodiens">defodiens</tp:taxon-name-part></tp:taxon-name></italic> (N136, female), Prince George, near University of Northern British Columbia campus, British Columbia, Canada (<named-content xmlns:xlink="http://www.w3.org/1999/xlink" content-type="dwc:verbatimCoordinates" xlink:type="simple"><named-content content-type="geo-json" specific-use="{&#34;type&#34;:&#34;Point&#34;,&#34;coordinates&#34;:[-122.783000,53.904000]}" id="NCID0EDAAK" xlink:type="simple">53.904, -122.783</named-content></named-content>), 12.vi.2009, coll: W. Knee &amp; R. Dawson; female (CNC829440) on <italic><tp:taxon-name><tp:taxon-name-part taxon-name-part-type="genus" reg="Nicrophorus">N.</tp:taxon-name-part> <tp:taxon-name-part taxon-name-part-type="species" reg="orbicollis">orbicollis</tp:taxon-name-part></tp:taxon-name></italic> (N143, male), Hamilton, Ontario, Canada, 7.vii.2009, coll: W. Knee.</p><p>
                <bold><italic>Other material</italic>.</bold> 1241 mites examined from British Columbia, Nova Scotia, Ontario, Prince Edward Island, Connecticut, Florida, and New Hampshire on <italic><tp:taxon-name><tp:taxon-name-part taxon-name-part-type="genus" reg="Nicrophorus">N.</tp:taxon-name-part> <tp:taxon-name-part taxon-name-part-type="species" reg="carolinus">carolinus</tp:taxon-name-part></tp:taxon-name>, <tp:taxon-name><tp:taxon-name-part taxon-name-part-type="genus" reg="Nicrophorus">N.</tp:taxon-name-part> <tp:taxon-name-part taxon-name-part-type="species" reg="defodiens">defodiens</tp:taxon-name-part></tp:taxon-name></italic>, and <italic><tp:taxon-name><tp:taxon-name-part taxon-name-part-type="genus" reg="Nicrophorus">N.</tp:taxon-name-part> <tp:taxon-name-part taxon-name-part-type="species" reg="orbicollis">orbicollis</tp:taxon-name-part></tp:taxon-name></italic> (Table <xref ref-type="table" rid="T1">1</xref>).</p></tp:treatment-sec><tp:treatment-sec sec-type="diagnosis" id="SECID0E5BAK"><title>Diagnosis female.</title><p>As for <italic><tp:taxon-name><tp:taxon-name-part taxon-name-part-type="genus" reg="Macrocheles">Macrocheles</tp:taxon-name-part></tp:taxon-name></italic> (see <xref ref-type="bibr" rid="B12">Hyatt and Emberson 1988</xref>). All dorsal and ventral setae smooth and spinose, except <italic>J5</italic> barbed and slightly shorter than <italic>Z5</italic>. Seta <italic>j1</italic> simple with rounded tip, <italic>j1</italic> slightly longer than <italic>z1</italic>. Dorsal hexagonal setae (<italic>j5, z5, j6</italic>) nearly as long as marginal and submarginal setae (<italic>R</italic> and <italic>UR</italic>). Dorsal shield with moderate reticulations throughout, except smooth in dorsal hexagonal area and between <italic>j4</italic> setae, without well-defined procurved line, sigillary rami absent. Sternal shield more than twice as wide as long, punctures small, posterior margin concave. Well defined <italic>linea media transversa</italic> (l.m.t.) and <italic>linea oblique anteriores</italic> (l.o.a.), l.o.a. contacts l.m.t. <italic><tp:taxon-name><tp:taxon-name-part taxon-name-part-type="genus" reg="Linea">Linea</tp:taxon-name-part> <tp:taxon-name-part taxon-name-part-type="species" reg="arcuata">arcuata</tp:taxon-name-part></tp:taxon-name></italic> (l.arc.) well defined and contacts l.o.a. <italic><tp:taxon-name><tp:taxon-name-part taxon-name-part-type="genus" reg="Linea">Linea</tp:taxon-name-part> <tp:taxon-name-part taxon-name-part-type="species" reg="angulata">angulata</tp:taxon-name-part></tp:taxon-name></italic> (l.ang.) and <italic>linea oblique posteriore</italic> (l.o.p.) well defined laterally but faint medially. <italic><tp:taxon-name><tp:taxon-name-part taxon-name-part-type="genus" reg="Area">Area</tp:taxon-name-part> <tp:taxon-name-part taxon-name-part-type="species" reg="punctata">punctata</tp:taxon-name-part> <tp:taxon-name-part taxon-name-part-type="subspecies" reg="laterale">laterale</tp:taxon-name-part></tp:taxon-name></italic> (a.p.l.) well defined, but <italic>area <tp:taxon-name><tp:taxon-name-part taxon-name-part-type="genus" reg="Area"/><tp:taxon-name-part taxon-name-part-type="species" reg="punctata">punctata</tp:taxon-name-part></tp:taxon-name> posteriore</italic> (a.p.p.) not well defined. Ventrianal shield longer than wide (ratio 1.3). Arthrodial brush as long as movable digit. Genu IV with six setae. Femur IV setae <italic>ad2</italic>, <italic>pd1</italic> prominent spikes with flattened forked tip.</p></tp:treatment-sec><tp:treatment-sec sec-type="description" id="SECID0E3EAK"><title>Description female.</title><p>
                <bold><italic>Dorsal idiosoma</italic></bold> (Fig. <xref ref-type="fig" rid="F1">1</xref>). Dorsal shield 548 (526–572) long and 357 (344–372) (n=8) wide (level with <italic>r3</italic>), with 28 pairs of setae, all setae simple and spinose except <italic>J5</italic> is barbed. Seta <italic>J5</italic> 16 (15–18) shorter than <italic>Z5</italic> 24 (22–27). Seta <italic>j1</italic> simple with rounded tip, <italic>j1</italic> 18 (16–20) slightly longer than <italic>z1</italic> 16 (12–19). Marginal and submarginal setae simple, slightly longer 24 (23–25) than dorsal hexagonal setae 20 (15–22). Dorsal shield with moderate reticulations throughout, except smooth in dorsal hexagonal area and between <italic>j4</italic> setae, shield without well-defined procurved line, sigillary rami absent, and posterolateral margins narrowed slightly. Shield with 22 pairs of pore-like structures, of which six are secretory glands and 16 are non-secretory poroids.</p><fig id="F1" position="float" orientation="portrait"><label>Figure 1.</label><caption><p>Female <italic><tp:taxon-name><tp:taxon-name-part taxon-name-part-type="genus" reg="Macrocheles">Macrocheles</tp:taxon-name-part> <tp:taxon-name-part taxon-name-part-type="species" reg="willowae">willowae</tp:taxon-name-part></tp:taxon-name></italic> sp. n. <bold>A</bold> dorsal idiosoma <bold>B</bold> seta <italic>J5</italic>.</p></caption><graphic xmlns:xlink="http://www.w3.org/1999/xlink" xlink:href="zookeys-721-001-g001.jpg" position="float" orientation="portrait" xlink:type="simple" id="oo_173316.jpg"/></fig><p>
                <bold><italic>Ventral idiosoma</italic></bold> (Figs <xref ref-type="fig" rid="F2">2</xref>, <xref ref-type="fig" rid="F13">13A</xref>). Sternal shield more than twice as wide as long, medial length 91 (88–96), maximum width 213 (192–221) level with a.p.l., and minimum width 117 (115–124) posterior of <italic>st1</italic>. Sternal shield punctures small, posterior margin concave. Setae <italic>st1–3</italic> 38 (33–43) simple and spinose, and two pairs of lyrifissures (<italic>iv1</italic>, <italic>iv2</italic>) on sternal shield. Pear-shaped metasternal shields well separated from sternal shield margin bearing lyrifissure <italic>iv3</italic> anteriorly and spinose seta <italic>st4</italic> 33 (30–35) posteriorly. Well defined l.m.t. and l.o.a., l.o.a. contacts l.m.t. Well defined l.arc. contacts l.o.a., l.ang. and l.o.p. well defined laterally but faint medially. Well defined a.p.l., a.p.p. not well defined. Genital shield length 149 (141–161), width 113 (104–120) level with <italic>st5</italic>. Genital shield truncate posteriorly and hyaline margin rounded anteriorly, spinose seta <italic>st5</italic> 32 (30–34) on shield, pair of lyrifissures <italic>iv5</italic> off shield near posterior margin. Transverse line on genital shield well defined laterally and faint medially, small punctures along transverse line. Peritrematal shield narrow, fused to dorsal shield near <italic>r3</italic>, peritreme extends beyond posterior margin of coxa I, two poroids (<italic>id3</italic>, <italic>id7</italic>) and one gland (<italic>gd3</italic>) on the shield. Ventrianal shield longer than wide (ratio 1.3); length 198 (187–204), width 153 (144–168) level with <italic>JV2</italic>. Ventrianal shield bearing several faint transverse lines, three pairs of simple spinose preanal setae <italic>JV1–JV3</italic> 26 (21–30), spinose paranal (<italic>pan</italic>) 27 (25–30) and postanal (<italic>pon</italic>) 18 (16–20) setae, narrow cribrum and a pair of glands (<italic>gv3</italic>) on shield margin posterior of the anal opening. Ventral opisthosomal setae in soft integument simple and spinose, <italic>ZV1</italic> 21 (17–29), <italic>ZV2</italic> 26 (22–29) as long or nearly as long as <italic>Jv</italic> setae. Two pairs of glands (<italic>gv2</italic> and unknown paired-pore) and four pairs of poroids (<italic>ivo</italic>, <italic>ivp</italic>) in opisthosomal soft integument.</p><fig id="F2" position="float" orientation="portrait"><label>Figure 2.</label><caption><p>Female <italic><tp:taxon-name><tp:taxon-name-part taxon-name-part-type="genus" reg="Macrocheles">Macrocheles</tp:taxon-name-part> <tp:taxon-name-part taxon-name-part-type="species" reg="willowae">willowae</tp:taxon-name-part></tp:taxon-name></italic> sp. n. ventral idiosoma including coxae.</p></caption><graphic xmlns:xlink="http://www.w3.org/1999/xlink" xlink:href="zookeys-721-001-g002.jpg" position="float" orientation="portrait" xlink:type="simple" id="oo_173317.jpg"/></fig><p>
                <bold><italic>Gnathosoma</italic></bold> (Fig. <xref ref-type="fig" rid="F3">3</xref>). Basis capitulum medial length excluding internal malae 114 (106–122), width 150 (143–157) posterior to <italic>pc.</italic> Subcapitular setae simple: <italic>h1</italic> 38 (28–48), <italic>h2</italic> 16 (13–19), <italic>h3</italic> 53 (44–67), and <italic>pc</italic> 19 (16–21). Palp chaetotaxy normal for genus (2–5–6–14–15), palp apotele three-tined, <italic>al</italic> setae on trochanter, femur and genu slightly spatulate. Corniculi pointed, length along lateral margin 42 (37–51), internal malae slender and smooth. Epistome tripartite with bifid central element bearing small fringe medially, lateral elements broad and flag-like distally, epistomatic margin finely serrate. Subcapitulum with seven rows, six of which have deutosternal denticles; the anterior most row with few (four) denticles laterally, and the second anterior most row with paired ridges without any denticles. Chelicerae robust, length of second cheliceral segment including fixed digit 140 (134–146), and movable digit 54 (52–58). Fixed digit bidentate with one large and one small tooth, moveable digit with bidentate tooth. Pilus dentilis and dorsal seta on fixed digit simple spikes, fixed digit with lyrifissure on each paraxial and antiaxial faces. Movable digit with narrow fringed arthrodial corona, and plumose arthrodial brush (50) almost as long as movable digit.</p><fig id="F3" position="float" orientation="portrait"><label>Figure 3.</label><caption><p>Female <italic><tp:taxon-name><tp:taxon-name-part taxon-name-part-type="genus" reg="Macrocheles">Macrocheles</tp:taxon-name-part> <tp:taxon-name-part taxon-name-part-type="species" reg="willowae">willowae</tp:taxon-name-part></tp:taxon-name></italic> sp. n. <bold>A</bold> subcapitulum and palp, ventral aspect <bold>B</bold> chelicera, antiaxial aspect <bold>C</bold> epistome <bold>D</bold> tritosternum.</p></caption><graphic xmlns:xlink="http://www.w3.org/1999/xlink" xlink:href="zookeys-721-001-g003.jpg" position="float" orientation="portrait" xlink:type="simple" id="oo_173318.jpg"/></fig><p>
                <bold><italic>Legs</italic></bold> (Fig. <xref ref-type="fig" rid="F4">4</xref>). Excluding ambulacra, lengths of leg I 420 (409–430), leg II 383 (357–402), leg III 338 (315–349), and leg IV 482 (469–489). As in all <italic><tp:taxon-name><tp:taxon-name-part taxon-name-part-type="genus" reg="Macrocheles">Macrocheles</tp:taxon-name-part></tp:taxon-name></italic>, ambulacra only present on legs II–IV, claws II–IV well developed. Pair of glands (<italic>gc</italic>) on coxa I. Setation of legs I–IV normal for <tp:taxon-name><tp:taxon-name-part taxon-name-part-type="family">Macrochelidae</tp:taxon-name-part></tp:taxon-name>: coxae 2–2–2–1; trochanters 5–5–5–5; femora I (2–3/1,2/3–2) (as <italic>al–ad/av, pd/pv–pl</italic>), II (2–3/1,2/2–1), III (1–2/0,1/1–1), IV (1–2/1,1/0–1); genua I, II (2–3/1,2/1–2), III (1–2/1,2/0–1), IV (1–2/1,2/0–0); tibiae I (2–3/2,2/1–2), II (2–2/1,2/1–2), III, IV (1–1/1,2/1–1); tarsus I 20 setae plus numerous tapered setae distally, tarsi II–IV 18. Most leg setae simple, setiform, femur II <italic>ad1</italic>, III <italic>pd1</italic>, IV <italic>ad2</italic>, <italic>pd1</italic>, and genu II <italic>ad3</italic> prominent spike setae with flattened forked tip with two to four tines that can appear as a single tapered point viewed laterally. Tarsus II with four large distal spike setae with thickened conical base and rounded tip. Tarsi III, IV with four and three, respectively, distal setae <!--PageBreak-->with wide base and flexible filamentous tip. Genu and tibia IV with paired slight ridge anterolateral and posterolateral.</p><fig id="F4" position="float" orientation="portrait"><label>Figure 4.</label><caption><p>Female <italic><tp:taxon-name><tp:taxon-name-part taxon-name-part-type="genus" reg="Macrocheles">Macrocheles</tp:taxon-name-part> <tp:taxon-name-part taxon-name-part-type="species" reg="willowae">willowae</tp:taxon-name-part></tp:taxon-name></italic> sp. n. legs I–IV, coxae omitted; leg I anterolateral, II posterolateral, III dorsal, IV anterolateral.</p></caption><graphic xmlns:xlink="http://www.w3.org/1999/xlink" xlink:href="zookeys-721-001-g004.jpg" position="float" orientation="portrait" xlink:type="simple" id="oo_173319.jpg"/></fig></tp:treatment-sec><tp:treatment-sec sec-type="Male and immatures" id="SECID0EGNAK"><title>Male and immatures.</title><p>Unknown.</p></tp:treatment-sec><tp:treatment-sec sec-type="etymology" id="SECID0ELNAK"><title>Etymology.</title><p>This species is named after my daughter Willow Knee. May it inspire her to notice the little creatures as well as the big.</p></tp:treatment-sec><tp:treatment-sec sec-type="remarks" id="SECID0EQNAK"><title>Remarks.</title><p>
                <italic><tp:taxon-name><tp:taxon-name-part taxon-name-part-type="genus" reg="Macrocheles">Macrocheles</tp:taxon-name-part> <tp:taxon-name-part taxon-name-part-type="species" reg="willowae">willowae</tp:taxon-name-part></tp:taxon-name></italic> sp. n. is most similar to <italic><tp:taxon-name><tp:taxon-name-part taxon-name-part-type="genus" reg="Macrocheles">M.</tp:taxon-name-part> <tp:taxon-name-part taxon-name-part-type="species" reg="merdarius">merdarius</tp:taxon-name-part></tp:taxon-name></italic> (Berlese), <italic><tp:taxon-name><tp:taxon-name-part taxon-name-part-type="genus" reg="Macrocheles">M.</tp:taxon-name-part> <tp:taxon-name-part taxon-name-part-type="species" reg="nemerdarius">nemerdarius</tp:taxon-name-part></tp:taxon-name></italic> Krantz and Whitaker, and <italic><tp:taxon-name><tp:taxon-name-part taxon-name-part-type="genus" reg="Macrocheles">M.</tp:taxon-name-part> <tp:taxon-name-part taxon-name-part-type="species" reg="pratum">pratum</tp:taxon-name-part></tp:taxon-name></italic> sp. n. <italic><tp:taxon-name><tp:taxon-name-part taxon-name-part-type="genus" reg="Macrocheles">Macrocheles</tp:taxon-name-part> <tp:taxon-name-part taxon-name-part-type="species" reg="merdarius">merdarius</tp:taxon-name-part></tp:taxon-name></italic> is frequently found in litter, manure and compost worldwide, feeding on nematodes and eggs of insects (<xref ref-type="bibr" rid="B18">Krantz and Whitaker 1988</xref>). <italic><tp:taxon-name><tp:taxon-name-part taxon-name-part-type="genus" reg="Macrocheles">Macrocheles</tp:taxon-name-part> <tp:taxon-name-part taxon-name-part-type="species" reg="merdarius">merdarius</tp:taxon-name-part></tp:taxon-name></italic> has been reported from small mammals, and female mites are often phoretic associates of dung beetles (<xref ref-type="bibr" rid="B8">Filipponi and Pegazzano 1963</xref>, <xref ref-type="bibr" rid="B18">Krantz and Whitaker 1988</xref>). Female <italic><tp:taxon-name><tp:taxon-name-part taxon-name-part-type="genus" reg="Macrocheles">M.</tp:taxon-name-part> <tp:taxon-name-part taxon-name-part-type="species" reg="willowae">willowae</tp:taxon-name-part></tp:taxon-name></italic> sp. n. differs from that of <italic><tp:taxon-name><tp:taxon-name-part taxon-name-part-type="genus" reg="Macrocheles">M.</tp:taxon-name-part> <tp:taxon-name-part taxon-name-part-type="species" reg="merdarius">merdarius</tp:taxon-name-part></tp:taxon-name></italic> in the shape of the ventrianal shield, shape of the sternal shield, and length of the arthrodial brush. The anterior margin of the ventrianal shield is more truncated, and the widest part of the shield near <italic>JV2</italic> is more angular for <italic><tp:taxon-name><tp:taxon-name-part taxon-name-part-type="genus" reg="Macrocheles">M.</tp:taxon-name-part> <tp:taxon-name-part taxon-name-part-type="species" reg="merdarius">merdarius</tp:taxon-name-part></tp:taxon-name></italic> than it is for <italic><tp:taxon-name><tp:taxon-name-part taxon-name-part-type="genus" reg="Macrocheles">M.</tp:taxon-name-part> <tp:taxon-name-part taxon-name-part-type="species" reg="willowae">willowae</tp:taxon-name-part></tp:taxon-name></italic> sp. n. The posterior margin of the sternal shield <!--PageBreak--><!--PageBreak-->is more concave for <italic><tp:taxon-name><tp:taxon-name-part taxon-name-part-type="genus" reg="Macrocheles">M.</tp:taxon-name-part> <tp:taxon-name-part taxon-name-part-type="species" reg="willowae">willowae</tp:taxon-name-part></tp:taxon-name></italic> sp. n. The arthrodial brush is almost as long as the movable digit for <italic><tp:taxon-name><tp:taxon-name-part taxon-name-part-type="genus" reg="Macrocheles">M.</tp:taxon-name-part> <tp:taxon-name-part taxon-name-part-type="species" reg="willowae">willowae</tp:taxon-name-part></tp:taxon-name></italic> sp. n., and for <italic><tp:taxon-name><tp:taxon-name-part taxon-name-part-type="genus" reg="Macrocheles">M.</tp:taxon-name-part> <tp:taxon-name-part taxon-name-part-type="species" reg="merdarius">merdarius</tp:taxon-name-part></tp:taxon-name></italic> the brush is approximately half as long as the movable digit. Comparisons were made using the species description for <italic><tp:taxon-name><tp:taxon-name-part taxon-name-part-type="genus" reg="Macrocheles">M.</tp:taxon-name-part> <tp:taxon-name-part taxon-name-part-type="species" reg="merdarius">merdarius</tp:taxon-name-part></tp:taxon-name></italic> and slide mounted material deposited in the <named-content xmlns:xlink="http://www.w3.org/1999/xlink" content-type="dwc:institutional_code" xlink:type="simple">CNC</named-content>.</p><p>
                <italic><tp:taxon-name><tp:taxon-name-part taxon-name-part-type="genus" reg="Macrocheles">Macrocheles</tp:taxon-name-part> <tp:taxon-name-part taxon-name-part-type="species" reg="nemerdarius">nemerdarius</tp:taxon-name-part></tp:taxon-name></italic> was described from the nest of a mouse, <italic><tp:taxon-name><tp:taxon-name-part taxon-name-part-type="genus" reg="Peromyscus">Peromyscus</tp:taxon-name-part></tp:taxon-name></italic> in Maryland and the nest of the eastern woodrat <italic><tp:taxon-name><tp:taxon-name-part taxon-name-part-type="genus" reg="Neotoma">Neotoma</tp:taxon-name-part> <tp:taxon-name-part taxon-name-part-type="species" reg="floridana">floridana</tp:taxon-name-part></tp:taxon-name></italic> in Florida, USA, and this species is also phoretic on coprophilous beetles (<xref ref-type="bibr" rid="B18">Krantz and Whitaker 1988</xref>). Female <italic><tp:taxon-name><tp:taxon-name-part taxon-name-part-type="genus" reg="Macrocheles">M.</tp:taxon-name-part> <tp:taxon-name-part taxon-name-part-type="species" reg="willowae">willowae</tp:taxon-name-part></tp:taxon-name></italic> sp. n. differs from that of <italic><tp:taxon-name><tp:taxon-name-part taxon-name-part-type="genus" reg="Macrocheles">M.</tp:taxon-name-part> <tp:taxon-name-part taxon-name-part-type="species" reg="nemerdarius">nemerdarius</tp:taxon-name-part></tp:taxon-name></italic> in having marginal or submarginal setae slightly longer than dorsal hexagonal setae, posterior margin of sternal shield more concave, <italic>pon</italic> seta smooth not weakly pilose, <italic>j1</italic> only slightly longer than <italic>z1</italic> not 1.5 times as long, and <italic>J5</italic> slightly shorter than <italic>Z5</italic> not half as long as <italic>Z5</italic>. Comparisons were made using the species description for <italic><tp:taxon-name><tp:taxon-name-part taxon-name-part-type="genus" reg="Macrocheles">M.</tp:taxon-name-part> <tp:taxon-name-part taxon-name-part-type="species" reg="nemerdarius">nemerdarius</tp:taxon-name-part></tp:taxon-name></italic> and examination of the holotype specimen loaned from the National Museum of Natural History, Smithsonian Institution.</p><p>Female <italic><tp:taxon-name><tp:taxon-name-part taxon-name-part-type="genus" reg="Macrocheles">M.</tp:taxon-name-part> <tp:taxon-name-part taxon-name-part-type="species" reg="willowae">willowae</tp:taxon-name-part></tp:taxon-name></italic> sp. n. differs from that of <italic><tp:taxon-name><tp:taxon-name-part taxon-name-part-type="genus" reg="Macrocheles">M.</tp:taxon-name-part> <tp:taxon-name-part taxon-name-part-type="species" reg="pratum">pratum</tp:taxon-name-part></tp:taxon-name></italic> sp. n. in having marginal and submarginal setae slightly longer than dorsal hexagonal setae. Genu and tibia IV with slight ridge on anterolateral and posterolateral surfaces in <italic><tp:taxon-name><tp:taxon-name-part taxon-name-part-type="genus" reg="Macrocheles">M.</tp:taxon-name-part> <tp:taxon-name-part taxon-name-part-type="species" reg="willowae">willowae</tp:taxon-name-part></tp:taxon-name></italic> sp. n., while <italic><tp:taxon-name><tp:taxon-name-part taxon-name-part-type="genus" reg="Macrocheles">M.</tp:taxon-name-part> <tp:taxon-name-part taxon-name-part-type="species" reg="pratum">pratum</tp:taxon-name-part></tp:taxon-name></italic> sp. n. only has a ridge on the posterolateral surface. Seta <italic>J5</italic> is slightly shorter than <italic>Z5</italic> and more spinose in <italic><tp:taxon-name><tp:taxon-name-part taxon-name-part-type="genus" reg="Macrocheles">M.</tp:taxon-name-part> <tp:taxon-name-part taxon-name-part-type="species" reg="willowae">willowae</tp:taxon-name-part></tp:taxon-name></italic> sp. n., <italic>J5</italic> is less than half as long as <italic>Z5</italic> in <italic><tp:taxon-name><tp:taxon-name-part taxon-name-part-type="genus" reg="Macrocheles">M.</tp:taxon-name-part> <tp:taxon-name-part taxon-name-part-type="species" reg="pratum">pratum</tp:taxon-name-part></tp:taxon-name></italic> sp. n. Punctures on the sternal shield are smaller and less prominent in <italic><tp:taxon-name><tp:taxon-name-part taxon-name-part-type="genus" reg="Macrocheles">M.</tp:taxon-name-part> <tp:taxon-name-part taxon-name-part-type="species" reg="willowae">willowae</tp:taxon-name-part></tp:taxon-name></italic> sp. n. than in <italic><tp:taxon-name><tp:taxon-name-part taxon-name-part-type="genus" reg="Macrocheles">M.</tp:taxon-name-part> <tp:taxon-name-part taxon-name-part-type="species" reg="pratum">pratum</tp:taxon-name-part></tp:taxon-name></italic> sp. n. The ventrianal shield is longer than wide for both species, but the shield is slightly narrower in <italic><tp:taxon-name><tp:taxon-name-part taxon-name-part-type="genus" reg="Macrocheles">M.</tp:taxon-name-part> <tp:taxon-name-part taxon-name-part-type="species" reg="pratum">pratum</tp:taxon-name-part></tp:taxon-name></italic> sp. n., ratio of 1.4 compared to 1.3 for <italic><tp:taxon-name><tp:taxon-name-part taxon-name-part-type="genus" reg="Macrocheles">M.</tp:taxon-name-part> <tp:taxon-name-part taxon-name-part-type="species" reg="willowae">willowae</tp:taxon-name-part></tp:taxon-name></italic> sp. n.</p><p>In <xref ref-type="bibr" rid="B18">Krantz and Whitaker (1988)</xref>, Dr. W. Yoder provided a short diagnosis and partial illustrations of the female and male of an undescribed and unnamed <italic><tp:taxon-name><tp:taxon-name-part taxon-name-part-type="genus" reg="Macrocheles">Macrocheles</tp:taxon-name-part></tp:taxon-name></italic> species collected from <italic><tp:taxon-name><tp:taxon-name-part taxon-name-part-type="genus" reg="Nicrophorus">Nicrophorus</tp:taxon-name-part></tp:taxon-name></italic> beetles and three mammal species (<italic><tp:taxon-name><tp:taxon-name-part taxon-name-part-type="genus" reg="Tamiasciurus">Tamiasciurus</tp:taxon-name-part> <tp:taxon-name-part taxon-name-part-type="species" reg="hudsonius">hudsonius</tp:taxon-name-part></tp:taxon-name></italic>, American red squirrel in Michigan; <italic><tp:taxon-name><tp:taxon-name-part taxon-name-part-type="genus" reg="Tamias">Tamias</tp:taxon-name-part> <tp:taxon-name-part taxon-name-part-type="species" reg="striatus">striatus</tp:taxon-name-part></tp:taxon-name></italic>, eastern chipmunk in Maryland; and <italic><tp:taxon-name><tp:taxon-name-part taxon-name-part-type="genus" reg="Zapus">Zapus</tp:taxon-name-part> <tp:taxon-name-part taxon-name-part-type="species" reg="hudsonius">hudsonius</tp:taxon-name-part></tp:taxon-name></italic>, meadow jumping mouse in Prince Edward Island). This undescribed species was a common associate of <italic><tp:taxon-name><tp:taxon-name-part taxon-name-part-type="genus" reg="Nicrophorus">Nicrophorus</tp:taxon-name-part></tp:taxon-name></italic> beetles, but it was also found frequently enough on live rodents to suggest an association with small mammals (<xref ref-type="bibr" rid="B18">Krantz and Whitaker 1988</xref>). Dr. W. Yoder reportedly intended to formally describe and illustrate this new species of <italic><tp:taxon-name><tp:taxon-name-part taxon-name-part-type="genus" reg="Macrocheles">Macrocheles</tp:taxon-name-part></tp:taxon-name></italic>; however, to date this species has not been described. <italic><tp:taxon-name><tp:taxon-name-part taxon-name-part-type="genus" reg="Macrocheles">Macrocheles</tp:taxon-name-part> <tp:taxon-name-part taxon-name-part-type="species" reg="willowae">willowae</tp:taxon-name-part></tp:taxon-name></italic> sp. n. is likely the same species that Dr. W. Yoder was intending to describe. Over several years, repeated attempts were made to contact Dr. W. Yoder about the status of the description, but contact was unsuccessful.</p></tp:treatment-sec><tp:treatment-sec><!--Section generated to contain objects referenced in tp:taxon-treatment.--><fig id="F13" position="float" orientation="portrait"><label>Figure 13.</label><caption><p>Sternal shield <bold>A</bold> <italic><tp:taxon-name><tp:taxon-name-part taxon-name-part-type="genus" reg="Macrocheles">Macrocheles</tp:taxon-name-part> <tp:taxon-name-part taxon-name-part-type="species" reg="willowae">willowae</tp:taxon-name-part></tp:taxon-name></italic> sp. n. <bold>B</bold> <italic><tp:taxon-name><tp:taxon-name-part taxon-name-part-type="genus" reg="Macrocheles">M.</tp:taxon-name-part> <tp:taxon-name-part taxon-name-part-type="species" reg="pratum">pratum</tp:taxon-name-part></tp:taxon-name></italic> sp. n. <bold>C</bold> <italic><tp:taxon-name><tp:taxon-name-part taxon-name-part-type="genus" reg="Macrocheles">M.</tp:taxon-name-part> <tp:taxon-name-part taxon-name-part-type="species" reg="kaiju">kaiju</tp:taxon-name-part></tp:taxon-name></italic> sp. n.</p></caption><graphic xmlns:xlink="http://www.w3.org/1999/xlink" xlink:href="zookeys-721-001-g013.jpg" position="float" orientation="portrait" xlink:type="simple" id="oo_173328.jpg"/></fig><table-wrap id="T1" position="float" orientation="portrait"><label>Table 1.</label><caption><p>Collection information, host species records and mite abundance of <italic><tp:taxon-name><tp:taxon-name-part taxon-name-part-type="genus" reg="Macrocheles">Macrocheles</tp:taxon-name-part></tp:taxon-name></italic> (<tp:taxon-name><tp:taxon-name-part taxon-name-part-type="genus" reg="Macrocheles">Macro.</tp:taxon-name-part></tp:taxon-name>) mites collected from <italic><tp:taxon-name><tp:taxon-name-part taxon-name-part-type="genus" reg="Nicrophorus">Nicrophorus</tp:taxon-name-part></tp:taxon-name></italic> (<tp:taxon-name><tp:taxon-name-part taxon-name-part-type="genus" reg="Nicrophorus">Nicro.</tp:taxon-name-part></tp:taxon-name>) beetles, with GenBank accession numbers for <abbrev xmlns:xlink="http://www.w3.org/1999/xlink" xlink:title="cytochrome oxidase subunit I" id="ABBRID0EVBAE" xlink:type="simple">COI</abbrev>.</p></caption><table id="TID0E4CAC" rules="all"><tbody><tr><th rowspan="1" colspan="1">Beetle number</th><th rowspan="1" colspan="1">Beetle species</th><th rowspan="1" colspan="1">Collection location</th><th rowspan="1" colspan="1">Coordinates</th><th rowspan="1" colspan="1">Collection date</th><th rowspan="1" colspan="1">
                  <italic><tp:taxon-name><tp:taxon-name-part taxon-name-part-type="genus" reg="Macrocheles">Macrocheles</tp:taxon-name-part></tp:taxon-name></italic> species</th><th rowspan="1" colspan="1">Mite abundance</th><th rowspan="1" colspan="1">GenBank number</th></tr><tr><td rowspan="1" colspan="1">N002</td><td rowspan="1" colspan="1">
                  <italic><tp:taxon-name><tp:taxon-name-part taxon-name-part-type="genus" reg="Nicrophorus">Nicro.</tp:taxon-name-part> <tp:taxon-name-part taxon-name-part-type="species" reg="defodiens">defodiens</tp:taxon-name-part></tp:taxon-name></italic>
                </td><td rowspan="1" colspan="1">CAN, ON, Algonquin P.P. 2</td><td rowspan="1" colspan="1">
                  <named-content xmlns:xlink="http://www.w3.org/1999/xlink" content-type="dwc:verbatimCoordinates" xlink:type="simple"><named-content content-type="geo-json" specific-use="{&#34;type&#34;:&#34;Point&#34;,&#34;coordinates&#34;:[-78.071000,45.895000]}" id="NCID0E2DAE" xlink:type="simple">45.895, -78.071</named-content></named-content>
                </td><td rowspan="1" colspan="1">16.vi.08</td><td rowspan="1" colspan="1">
                  <italic><tp:taxon-name><tp:taxon-name-part taxon-name-part-type="genus" reg="Macrocheles">Macro.</tp:taxon-name-part> <tp:taxon-name-part taxon-name-part-type="species" reg="willowae">willowae</tp:taxon-name-part></tp:taxon-name></italic> sp. n.</td><td rowspan="1" colspan="1">1</td><td rowspan="1" colspan="1">–</td></tr><tr><td rowspan="1" colspan="1">N003</td><td rowspan="1" colspan="1">
                  <italic><tp:taxon-name><tp:taxon-name-part taxon-name-part-type="genus" reg="Nicrophorus">Nicro.</tp:taxon-name-part> <tp:taxon-name-part taxon-name-part-type="species" reg="defodiens">defodiens</tp:taxon-name-part></tp:taxon-name></italic>
                </td><td rowspan="1" colspan="1">CAN, ON, Algonquin P.P. 2</td><td rowspan="1" colspan="1">
                  <named-content xmlns:xlink="http://www.w3.org/1999/xlink" content-type="dwc:verbatimCoordinates" xlink:type="simple"><named-content content-type="geo-json" specific-use="{&#34;type&#34;:&#34;Point&#34;,&#34;coordinates&#34;:[-78.071000,45.895000]}" id="NCID0EVFAE" xlink:type="simple">45.895, -78.071</named-content></named-content>
                </td><td rowspan="1" colspan="1">16.vi.08</td><td rowspan="1" colspan="1">
                  <italic><tp:taxon-name><tp:taxon-name-part taxon-name-part-type="genus" reg="Macrocheles">Macro.</tp:taxon-name-part> <tp:taxon-name-part taxon-name-part-type="species" reg="willowae">willowae</tp:taxon-name-part></tp:taxon-name></italic> sp. n.</td><td rowspan="1" colspan="1">1</td><td rowspan="1" colspan="1">–</td></tr><tr><td rowspan="1" colspan="1">N005</td><td rowspan="1" colspan="1">
                  <italic><tp:taxon-name><tp:taxon-name-part taxon-name-part-type="genus" reg="Nicrophorus">Nicro.</tp:taxon-name-part> <tp:taxon-name-part taxon-name-part-type="species" reg="orbicollis">orbicollis</tp:taxon-name-part></tp:taxon-name></italic>
                </td><td rowspan="1" colspan="1">CAN, ON, Frontenac</td><td rowspan="1" colspan="1">
                  <named-content xmlns:xlink="http://www.w3.org/1999/xlink" content-type="dwc:verbatimCoordinates" xlink:type="simple"><named-content content-type="geo-json" specific-use="{&#34;type&#34;:&#34;Point&#34;,&#34;coordinates&#34;:[-76.577000,44.447000]}" id="NCID0EPHAE" xlink:type="simple">44.447, -76.577</named-content></named-content>
                </td><td rowspan="1" colspan="1">17.vi.08</td><td rowspan="1" colspan="1">
                  <italic><tp:taxon-name><tp:taxon-name-part taxon-name-part-type="genus" reg="Macrocheles">Macro.</tp:taxon-name-part> <tp:taxon-name-part taxon-name-part-type="species" reg="willowae">willowae</tp:taxon-name-part></tp:taxon-name></italic> sp. n.</td><td rowspan="1" colspan="1">4</td><td rowspan="1" colspan="1">–</td></tr><tr><td rowspan="1" colspan="1">N006</td><td rowspan="1" colspan="1">
                  <italic><tp:taxon-name><tp:taxon-name-part taxon-name-part-type="genus" reg="Nicrophorus">Nicro.</tp:taxon-name-part> <tp:taxon-name-part taxon-name-part-type="species" reg="orbicollis">orbicollis</tp:taxon-name-part></tp:taxon-name></italic>
                </td><td rowspan="1" colspan="1">CAN, ON, Charleston Lake</td><td rowspan="1" colspan="1">
                  <named-content xmlns:xlink="http://www.w3.org/1999/xlink" content-type="dwc:verbatimCoordinates" xlink:type="simple"><named-content content-type="geo-json" specific-use="{&#34;type&#34;:&#34;Point&#34;,&#34;coordinates&#34;:[-76.072000,44.500000]}" id="NCID0EJJAE" xlink:type="simple">44.500, -76.072</named-content></named-content>
                </td><td rowspan="1" colspan="1">17.vi.08</td><td rowspan="1" colspan="1">
                  <italic><tp:taxon-name><tp:taxon-name-part taxon-name-part-type="genus" reg="Macrocheles">Macro.</tp:taxon-name-part> <tp:taxon-name-part taxon-name-part-type="species" reg="willowae">willowae</tp:taxon-name-part></tp:taxon-name></italic> sp. n.</td><td rowspan="1" colspan="1">4</td><td rowspan="1" colspan="1">–</td></tr><tr><td rowspan="1" colspan="1">N007</td><td rowspan="1" colspan="1">
                  <italic><tp:taxon-name><tp:taxon-name-part taxon-name-part-type="genus" reg="Nicrophorus">Nicro.</tp:taxon-name-part> <tp:taxon-name-part taxon-name-part-type="species" reg="orbicollis">orbicollis</tp:taxon-name-part></tp:taxon-name></italic>
                </td><td rowspan="1" colspan="1">CAN, ON, Charleston Lake</td><td rowspan="1" colspan="1">
                  <named-content xmlns:xlink="http://www.w3.org/1999/xlink" content-type="dwc:verbatimCoordinates" xlink:type="simple"><named-content content-type="geo-json" specific-use="{&#34;type&#34;:&#34;Point&#34;,&#34;coordinates&#34;:[-76.072000,44.500000]}" id="NCID0EDLAE" xlink:type="simple">44.500, -76.072</named-content></named-content>
                </td><td rowspan="1" colspan="1">17.vi.08</td><td rowspan="1" colspan="1">
                  <italic><tp:taxon-name><tp:taxon-name-part taxon-name-part-type="genus" reg="Macrocheles">Macro.</tp:taxon-name-part> <tp:taxon-name-part taxon-name-part-type="species" reg="willowae">willowae</tp:taxon-name-part></tp:taxon-name></italic> sp. n.</td><td rowspan="1" colspan="1">1</td><td rowspan="1" colspan="1">–</td></tr><tr><td rowspan="1" colspan="1">N008</td><td rowspan="1" colspan="1">
                  <italic><tp:taxon-name><tp:taxon-name-part taxon-name-part-type="genus" reg="Nicrophorus">Nicro.</tp:taxon-name-part> <tp:taxon-name-part taxon-name-part-type="species" reg="orbicollis">orbicollis</tp:taxon-name-part></tp:taxon-name></italic>
                </td><td rowspan="1" colspan="1">CAN, ON, Charleston Lake</td><td rowspan="1" colspan="1">
                  <named-content xmlns:xlink="http://www.w3.org/1999/xlink" content-type="dwc:verbatimCoordinates" xlink:type="simple"><named-content content-type="geo-json" specific-use="{&#34;type&#34;:&#34;Point&#34;,&#34;coordinates&#34;:[-76.072000,44.500000]}" id="NCID0E4MAE" xlink:type="simple">44.500, -76.072</named-content></named-content>
                </td><td rowspan="1" colspan="1">17.vi.08</td><td rowspan="1" colspan="1">
                  <italic><tp:taxon-name><tp:taxon-name-part taxon-name-part-type="genus" reg="Macrocheles">Macro.</tp:taxon-name-part> <tp:taxon-name-part taxon-name-part-type="species" reg="willowae">willowae</tp:taxon-name-part></tp:taxon-name></italic> sp. n.</td><td rowspan="1" colspan="1">1</td><td rowspan="1" colspan="1">–</td></tr><tr><td rowspan="1" colspan="1">N011</td><td rowspan="1" colspan="1">
                  <italic><tp:taxon-name><tp:taxon-name-part taxon-name-part-type="genus" reg="Nicrophorus">Nicro.</tp:taxon-name-part> <tp:taxon-name-part taxon-name-part-type="species" reg="defodiens">defodiens</tp:taxon-name-part></tp:taxon-name></italic>
                </td><td rowspan="1" colspan="1">CAN, ON, Algonquin P.P. 1</td><td rowspan="1" colspan="1">
                  <named-content xmlns:xlink="http://www.w3.org/1999/xlink" content-type="dwc:verbatimCoordinates" xlink:type="simple"><named-content content-type="geo-json" specific-use="{&#34;type&#34;:&#34;Point&#34;,&#34;coordinates&#34;:[-77.605000,45.902000]}" id="NCID0EXOAE" xlink:type="simple">45.902, -77.605</named-content></named-content>
                </td><td rowspan="1" colspan="1">16.vi.08</td><td rowspan="1" colspan="1">
                  <italic><tp:taxon-name><tp:taxon-name-part taxon-name-part-type="genus" reg="Macrocheles">Macro.</tp:taxon-name-part> <tp:taxon-name-part taxon-name-part-type="species" reg="willowae">willowae</tp:taxon-name-part></tp:taxon-name></italic> sp. n.</td><td rowspan="1" colspan="1">2</td><td rowspan="1" colspan="1">–</td></tr><tr><td rowspan="1" colspan="1">N012</td><td rowspan="1" colspan="1">
                  <italic><tp:taxon-name><tp:taxon-name-part taxon-name-part-type="genus" reg="Nicrophorus">Nicro.</tp:taxon-name-part> <tp:taxon-name-part taxon-name-part-type="species" reg="defodiens">defodiens</tp:taxon-name-part></tp:taxon-name></italic>
                </td><td rowspan="1" colspan="1">CAN, ON, Algonquin P.P. 1</td><td rowspan="1" colspan="1">
                  <named-content xmlns:xlink="http://www.w3.org/1999/xlink" content-type="dwc:verbatimCoordinates" xlink:type="simple"><named-content content-type="geo-json" specific-use="{&#34;type&#34;:&#34;Point&#34;,&#34;coordinates&#34;:[-77.605000,45.902000]}" id="NCID0ERQAE" xlink:type="simple">45.902, -77.605</named-content></named-content>
                </td><td rowspan="1" colspan="1">16.vi.08</td><td rowspan="1" colspan="1">
                  <italic><tp:taxon-name><tp:taxon-name-part taxon-name-part-type="genus" reg="Macrocheles">Macro.</tp:taxon-name-part> <tp:taxon-name-part taxon-name-part-type="species" reg="willowae">willowae</tp:taxon-name-part></tp:taxon-name></italic> sp. n.</td><td rowspan="1" colspan="1">2</td><td rowspan="1" colspan="1">–</td></tr><tr><td rowspan="1" colspan="1">N013</td><td rowspan="1" colspan="1">
                  <italic><tp:taxon-name><tp:taxon-name-part taxon-name-part-type="genus" reg="Nicrophorus">Nicro.</tp:taxon-name-part> <tp:taxon-name-part taxon-name-part-type="species" reg="defodiens">defodiens</tp:taxon-name-part></tp:taxon-name></italic>
                </td><td rowspan="1" colspan="1">CAN, ON, Algonquin P.P. 1</td><td rowspan="1" colspan="1">
                  <named-content xmlns:xlink="http://www.w3.org/1999/xlink" content-type="dwc:verbatimCoordinates" xlink:type="simple"><named-content content-type="geo-json" specific-use="{&#34;type&#34;:&#34;Point&#34;,&#34;coordinates&#34;:[-77.605000,45.902000]}" id="NCID0ELSAE" xlink:type="simple">45.902, -77.605</named-content></named-content>
                </td><td rowspan="1" colspan="1">16.vi.08</td><td rowspan="1" colspan="1">
                  <italic><tp:taxon-name><tp:taxon-name-part taxon-name-part-type="genus" reg="Macrocheles">Macro.</tp:taxon-name-part> <tp:taxon-name-part taxon-name-part-type="species" reg="willowae">willowae</tp:taxon-name-part></tp:taxon-name></italic> sp. n.</td><td rowspan="1" colspan="1">5</td><td rowspan="1" colspan="1">–</td></tr><tr><td rowspan="1" colspan="1">N014</td><td rowspan="1" colspan="1">
                  <italic><tp:taxon-name><tp:taxon-name-part taxon-name-part-type="genus" reg="Nicrophorus">Nicro.</tp:taxon-name-part> <tp:taxon-name-part taxon-name-part-type="species" reg="defodiens">defodiens</tp:taxon-name-part></tp:taxon-name></italic>
                </td><td rowspan="1" colspan="1">CAN, ON, Algonquin P.P. 1</td><td rowspan="1" colspan="1">
                  <named-content xmlns:xlink="http://www.w3.org/1999/xlink" content-type="dwc:verbatimCoordinates" xlink:type="simple"><named-content content-type="geo-json" specific-use="{&#34;type&#34;:&#34;Point&#34;,&#34;coordinates&#34;:[-77.605000,45.902000]}" id="NCID0EFUAE" xlink:type="simple">45.902, -77.605</named-content></named-content>
                </td><td rowspan="1" colspan="1">16.vi.08</td><td rowspan="1" colspan="1">
                  <italic><tp:taxon-name><tp:taxon-name-part taxon-name-part-type="genus" reg="Macrocheles">Macro.</tp:taxon-name-part> <tp:taxon-name-part taxon-name-part-type="species" reg="willowae">willowae</tp:taxon-name-part></tp:taxon-name></italic> sp. n.</td><td rowspan="1" colspan="1">7</td><td rowspan="1" colspan="1">–</td></tr><tr><td rowspan="1" colspan="1">N015</td><td rowspan="1" colspan="1">
                  <italic><tp:taxon-name><tp:taxon-name-part taxon-name-part-type="genus" reg="Nicrophorus">Nicro.</tp:taxon-name-part> <tp:taxon-name-part taxon-name-part-type="species" reg="defodiens">defodiens</tp:taxon-name-part></tp:taxon-name></italic>
                </td><td rowspan="1" colspan="1">CAN, ON, Algonquin P.P. 1</td><td rowspan="1" colspan="1">
                  <named-content xmlns:xlink="http://www.w3.org/1999/xlink" content-type="dwc:verbatimCoordinates" xlink:type="simple"><named-content content-type="geo-json" specific-use="{&#34;type&#34;:&#34;Point&#34;,&#34;coordinates&#34;:[-77.605000,45.902000]}" id="NCID0E6VAE" xlink:type="simple">45.902, -77.605</named-content></named-content>
                </td><td rowspan="1" colspan="1">16.vi.08</td><td rowspan="1" colspan="1">
                  <italic><tp:taxon-name><tp:taxon-name-part taxon-name-part-type="genus" reg="Macrocheles">Macro.</tp:taxon-name-part> <tp:taxon-name-part taxon-name-part-type="species" reg="willowae">willowae</tp:taxon-name-part></tp:taxon-name></italic> sp. n.</td><td rowspan="1" colspan="1">5</td><td rowspan="1" colspan="1">–</td></tr><tr><td rowspan="1" colspan="1">N017</td><td rowspan="1" colspan="1">
                  <italic><tp:taxon-name><tp:taxon-name-part taxon-name-part-type="genus" reg="Nicrophorus">Nicro.</tp:taxon-name-part> <tp:taxon-name-part taxon-name-part-type="species" reg="defodiens">defodiens</tp:taxon-name-part></tp:taxon-name></italic>
                </td><td rowspan="1" colspan="1">CAN, ON, Algonquin P.P. 1</td><td rowspan="1" colspan="1">
                  <named-content xmlns:xlink="http://www.w3.org/1999/xlink" content-type="dwc:verbatimCoordinates" xlink:type="simple"><named-content content-type="geo-json" specific-use="{&#34;type&#34;:&#34;Point&#34;,&#34;coordinates&#34;:[-77.605000,45.902000]}" id="NCID0EZXAE" xlink:type="simple">45.902, -77.605</named-content></named-content>
                </td><td rowspan="1" colspan="1">16.vi.08</td><td rowspan="1" colspan="1">
                  <italic><tp:taxon-name><tp:taxon-name-part taxon-name-part-type="genus" reg="Macrocheles">Macro.</tp:taxon-name-part> <tp:taxon-name-part taxon-name-part-type="species" reg="willowae">willowae</tp:taxon-name-part></tp:taxon-name></italic> sp. n.</td><td rowspan="1" colspan="1">1</td><td rowspan="1" colspan="1">–</td></tr><tr><td rowspan="1" colspan="1">N018</td><td rowspan="1" colspan="1">
                  <italic><tp:taxon-name><tp:taxon-name-part taxon-name-part-type="genus" reg="Nicrophorus">Nicro.</tp:taxon-name-part> <tp:taxon-name-part taxon-name-part-type="species" reg="defodiens">defodiens</tp:taxon-name-part></tp:taxon-name></italic>
                </td><td rowspan="1" colspan="1">CAN, ON, Algonquin P.P. 1</td><td rowspan="1" colspan="1">
                  <named-content xmlns:xlink="http://www.w3.org/1999/xlink" content-type="dwc:verbatimCoordinates" xlink:type="simple"><named-content content-type="geo-json" specific-use="{&#34;type&#34;:&#34;Point&#34;,&#34;coordinates&#34;:[-77.605000,45.902000]}" id="NCID0ETZAE" xlink:type="simple">45.902, -77.605</named-content></named-content>
                </td><td rowspan="1" colspan="1">16.vi.08</td><td rowspan="1" colspan="1">
                  <italic><tp:taxon-name><tp:taxon-name-part taxon-name-part-type="genus" reg="Macrocheles">Macro.</tp:taxon-name-part> <tp:taxon-name-part taxon-name-part-type="species" reg="willowae">willowae</tp:taxon-name-part></tp:taxon-name></italic> sp. n.</td><td rowspan="1" colspan="1">2</td><td rowspan="1" colspan="1">–</td></tr><tr><td rowspan="1" colspan="1">N019</td><td rowspan="1" colspan="1">
                  <italic><tp:taxon-name><tp:taxon-name-part taxon-name-part-type="genus" reg="Nicrophorus">Nicro.</tp:taxon-name-part> <tp:taxon-name-part taxon-name-part-type="species" reg="defodiens">defodiens</tp:taxon-name-part></tp:taxon-name></italic>
                </td><td rowspan="1" colspan="1">CAN, ON, Algonquin P.P. 1</td><td rowspan="1" colspan="1">
                  <named-content xmlns:xlink="http://www.w3.org/1999/xlink" content-type="dwc:verbatimCoordinates" xlink:type="simple"><named-content content-type="geo-json" specific-use="{&#34;type&#34;:&#34;Point&#34;,&#34;coordinates&#34;:[-77.605000,45.902000]}" id="NCID0EN2AE" xlink:type="simple">45.902, -77.605</named-content></named-content>
                </td><td rowspan="1" colspan="1">16.vi.08</td><td rowspan="1" colspan="1">
                  <italic><tp:taxon-name><tp:taxon-name-part taxon-name-part-type="genus" reg="Macrocheles">Macro.</tp:taxon-name-part> <tp:taxon-name-part taxon-name-part-type="species" reg="willowae">willowae</tp:taxon-name-part></tp:taxon-name></italic> sp. n.</td><td rowspan="1" colspan="1">2</td><td rowspan="1" colspan="1">–</td></tr><tr><td rowspan="1" colspan="1">N020</td><td rowspan="1" colspan="1">
                  <italic><tp:taxon-name><tp:taxon-name-part taxon-name-part-type="genus" reg="Nicrophorus">Nicro.</tp:taxon-name-part> <tp:taxon-name-part taxon-name-part-type="species" reg="orbicollis">orbicollis</tp:taxon-name-part></tp:taxon-name></italic>
                </td><td rowspan="1" colspan="1">CAN, ON, Algonquin P.P. 1</td><td rowspan="1" colspan="1">
                  <named-content xmlns:xlink="http://www.w3.org/1999/xlink" content-type="dwc:verbatimCoordinates" xlink:type="simple"><named-content content-type="geo-json" specific-use="{&#34;type&#34;:&#34;Point&#34;,&#34;coordinates&#34;:[-77.605000,45.902000]}" id="NCID0EH4AE" xlink:type="simple">45.902, -77.605</named-content></named-content>
                </td><td rowspan="1" colspan="1">16.vi.08</td><td rowspan="1" colspan="1">
                  <italic><tp:taxon-name><tp:taxon-name-part taxon-name-part-type="genus" reg="Macrocheles">Macro.</tp:taxon-name-part> <tp:taxon-name-part taxon-name-part-type="species" reg="willowae">willowae</tp:taxon-name-part></tp:taxon-name></italic> sp. n.</td><td rowspan="1" colspan="1">4</td><td rowspan="1" colspan="1">–</td></tr><tr><td rowspan="1" colspan="1">N021</td><td rowspan="1" colspan="1">
                  <italic><tp:taxon-name><tp:taxon-name-part taxon-name-part-type="genus" reg="Nicrophorus">Nicro.</tp:taxon-name-part> <tp:taxon-name-part taxon-name-part-type="species" reg="defodiens">defodiens</tp:taxon-name-part></tp:taxon-name></italic>
                </td><td rowspan="1" colspan="1">CAN, ON, Algonquin P.P. 1</td><td rowspan="1" colspan="1">
                  <named-content xmlns:xlink="http://www.w3.org/1999/xlink" content-type="dwc:verbatimCoordinates" xlink:type="simple"><named-content content-type="geo-json" specific-use="{&#34;type&#34;:&#34;Point&#34;,&#34;coordinates&#34;:[-77.605000,45.902000]}" id="NCID0EB6AE" xlink:type="simple">45.902, -77.605</named-content></named-content>
                </td><td rowspan="1" colspan="1">16.vi.08</td><td rowspan="1" colspan="1">
                  <italic><tp:taxon-name><tp:taxon-name-part taxon-name-part-type="genus" reg="Macrocheles">Macro.</tp:taxon-name-part> <tp:taxon-name-part taxon-name-part-type="species" reg="willowae">willowae</tp:taxon-name-part></tp:taxon-name></italic> sp. n.</td><td rowspan="1" colspan="1">1</td><td rowspan="1" colspan="1">–</td></tr><tr><td rowspan="1" colspan="1">N022</td><td rowspan="1" colspan="1">
                  <italic><tp:taxon-name><tp:taxon-name-part taxon-name-part-type="genus" reg="Nicrophorus">Nicro.</tp:taxon-name-part> <tp:taxon-name-part taxon-name-part-type="species" reg="defodiens">defodiens</tp:taxon-name-part></tp:taxon-name></italic>
                </td><td rowspan="1" colspan="1">CAN, ON, Algonquin P.P. 1</td><td rowspan="1" colspan="1">
                  <named-content xmlns:xlink="http://www.w3.org/1999/xlink" content-type="dwc:verbatimCoordinates" xlink:type="simple"><named-content content-type="geo-json" specific-use="{&#34;type&#34;:&#34;Point&#34;,&#34;coordinates&#34;:[-77.605000,45.902000]}" id="NCID0E3AAG" xlink:type="simple">45.902, -77.605</named-content></named-content>
                </td><td rowspan="1" colspan="1">16.vi.08</td><td rowspan="1" colspan="1">
                  <italic><tp:taxon-name><tp:taxon-name-part taxon-name-part-type="genus" reg="Macrocheles">Macro.</tp:taxon-name-part> <tp:taxon-name-part taxon-name-part-type="species" reg="willowae">willowae</tp:taxon-name-part></tp:taxon-name></italic> sp. n.</td><td rowspan="1" colspan="1">3</td><td rowspan="1" colspan="1">–</td></tr><tr><td rowspan="1" colspan="1">N023</td><td rowspan="1" colspan="1">
                  <italic><tp:taxon-name><tp:taxon-name-part taxon-name-part-type="genus" reg="Nicrophorus">Nicro.</tp:taxon-name-part> <tp:taxon-name-part taxon-name-part-type="species" reg="defodiens">defodiens</tp:taxon-name-part></tp:taxon-name></italic>
                </td><td rowspan="1" colspan="1">CAN, ON, Algonquin P.P. 1</td><td rowspan="1" colspan="1">
                  <named-content xmlns:xlink="http://www.w3.org/1999/xlink" content-type="dwc:verbatimCoordinates" xlink:type="simple"><named-content content-type="geo-json" specific-use="{&#34;type&#34;:&#34;Point&#34;,&#34;coordinates&#34;:[-77.605000,45.902000]}" id="NCID0EWCAG" xlink:type="simple">45.902, -77.605</named-content></named-content>
                </td><td rowspan="1" colspan="1">16.vi.08</td><td rowspan="1" colspan="1">
                  <italic><tp:taxon-name><tp:taxon-name-part taxon-name-part-type="genus" reg="Macrocheles">Macro.</tp:taxon-name-part> <tp:taxon-name-part taxon-name-part-type="species" reg="willowae">willowae</tp:taxon-name-part></tp:taxon-name></italic> sp. n.</td><td rowspan="1" colspan="1">2</td><td rowspan="1" colspan="1">–</td></tr><tr><td rowspan="1" colspan="1">N024</td><td rowspan="1" colspan="1">
                  <italic><tp:taxon-name><tp:taxon-name-part taxon-name-part-type="genus" reg="Nicrophorus">Nicro.</tp:taxon-name-part> <tp:taxon-name-part taxon-name-part-type="species" reg="defodiens">defodiens</tp:taxon-name-part></tp:taxon-name></italic>
                </td><td rowspan="1" colspan="1">CAN, ON, Algonquin P.P. 1</td><td rowspan="1" colspan="1">
                  <named-content xmlns:xlink="http://www.w3.org/1999/xlink" content-type="dwc:verbatimCoordinates" xlink:type="simple"><named-content content-type="geo-json" specific-use="{&#34;type&#34;:&#34;Point&#34;,&#34;coordinates&#34;:[-77.605000,45.902000]}" id="NCID0EQEAG" xlink:type="simple">45.902, -77.605</named-content></named-content>
                </td><td rowspan="1" colspan="1">16.vi.08</td><td rowspan="1" colspan="1">
                  <italic><tp:taxon-name><tp:taxon-name-part taxon-name-part-type="genus" reg="Macrocheles">Macro.</tp:taxon-name-part> <tp:taxon-name-part taxon-name-part-type="species" reg="willowae">willowae</tp:taxon-name-part></tp:taxon-name></italic> sp. n.</td><td rowspan="1" colspan="1">3</td><td rowspan="1" colspan="1">–</td></tr><tr><td rowspan="1" colspan="1">N026</td><td rowspan="1" colspan="1">
                  <italic><tp:taxon-name><tp:taxon-name-part taxon-name-part-type="genus" reg="Nicrophorus">Nicro.</tp:taxon-name-part> <tp:taxon-name-part taxon-name-part-type="species" reg="orbicollis">orbicollis</tp:taxon-name-part></tp:taxon-name></italic>
                </td><td rowspan="1" colspan="1">CAN, ON, Charleston Lake</td><td rowspan="1" colspan="1">
                  <named-content xmlns:xlink="http://www.w3.org/1999/xlink" content-type="dwc:verbatimCoordinates" xlink:type="simple"><named-content content-type="geo-json" specific-use="{&#34;type&#34;:&#34;Point&#34;,&#34;coordinates&#34;:[-76.072000,44.500000]}" id="NCID0EKGAG" xlink:type="simple">44.500, -76.072</named-content></named-content>
                </td><td rowspan="1" colspan="1">01.vii.08</td><td rowspan="1" colspan="1">
                  <italic><tp:taxon-name><tp:taxon-name-part taxon-name-part-type="genus" reg="Macrocheles">Macro.</tp:taxon-name-part> <tp:taxon-name-part taxon-name-part-type="species" reg="willowae">willowae</tp:taxon-name-part></tp:taxon-name></italic> sp. n.</td><td rowspan="1" colspan="1">5</td><td rowspan="1" colspan="1">–</td></tr><tr><td rowspan="1" colspan="1">N028</td><td rowspan="1" colspan="1">
                  <italic><tp:taxon-name><tp:taxon-name-part taxon-name-part-type="genus" reg="Nicrophorus">Nicro.</tp:taxon-name-part> <tp:taxon-name-part taxon-name-part-type="species" reg="defodiens">defodiens</tp:taxon-name-part></tp:taxon-name></italic>
                </td><td rowspan="1" colspan="1">CAN, ON, Algonquin P.P. 1</td><td rowspan="1" colspan="1">
                  <named-content xmlns:xlink="http://www.w3.org/1999/xlink" content-type="dwc:verbatimCoordinates" xlink:type="simple"><named-content content-type="geo-json" specific-use="{&#34;type&#34;:&#34;Point&#34;,&#34;coordinates&#34;:[-77.605000,45.902000]}" id="NCID0EEIAG" xlink:type="simple">45.902, -77.605</named-content></named-content>
                </td><td rowspan="1" colspan="1">30.vi.08</td><td rowspan="1" colspan="1">
                  <italic><tp:taxon-name><tp:taxon-name-part taxon-name-part-type="genus" reg="Macrocheles">Macro.</tp:taxon-name-part> <tp:taxon-name-part taxon-name-part-type="species" reg="willowae">willowae</tp:taxon-name-part></tp:taxon-name></italic> sp. n.</td><td rowspan="1" colspan="1">3</td><td rowspan="1" colspan="1">–</td></tr><tr><td rowspan="1" colspan="1">N029</td><td rowspan="1" colspan="1">
                  <italic><tp:taxon-name><tp:taxon-name-part taxon-name-part-type="genus" reg="Nicrophorus">Nicro.</tp:taxon-name-part> <tp:taxon-name-part taxon-name-part-type="species" reg="defodiens">defodiens</tp:taxon-name-part></tp:taxon-name></italic>
                </td><td rowspan="1" colspan="1">CAN, ON, Algonquin P.P. 1</td><td rowspan="1" colspan="1">
                  <named-content xmlns:xlink="http://www.w3.org/1999/xlink" content-type="dwc:verbatimCoordinates" xlink:type="simple"><named-content content-type="geo-json" specific-use="{&#34;type&#34;:&#34;Point&#34;,&#34;coordinates&#34;:[-77.605000,45.902000]}" id="NCID0E5JAG" xlink:type="simple">45.902, -77.605</named-content></named-content>
                </td><td rowspan="1" colspan="1">30.vi.08</td><td rowspan="1" colspan="1">
                  <italic><tp:taxon-name><tp:taxon-name-part taxon-name-part-type="genus" reg="Macrocheles">Macro.</tp:taxon-name-part> <tp:taxon-name-part taxon-name-part-type="species" reg="willowae">willowae</tp:taxon-name-part></tp:taxon-name></italic> sp. n.</td><td rowspan="1" colspan="1">4</td><td rowspan="1" colspan="1">–</td></tr><tr><td rowspan="1" colspan="1">N031</td><td rowspan="1" colspan="1">
                  <italic><tp:taxon-name><tp:taxon-name-part taxon-name-part-type="genus" reg="Nicrophorus">Nicro.</tp:taxon-name-part> <tp:taxon-name-part taxon-name-part-type="species" reg="defodiens">defodiens</tp:taxon-name-part></tp:taxon-name></italic>
                </td><td rowspan="1" colspan="1">CAN, ON, Algonquin P.P. 1</td><td rowspan="1" colspan="1">
                  <named-content xmlns:xlink="http://www.w3.org/1999/xlink" content-type="dwc:verbatimCoordinates" xlink:type="simple"><named-content content-type="geo-json" specific-use="{&#34;type&#34;:&#34;Point&#34;,&#34;coordinates&#34;:[-77.605000,45.902000]}" id="NCID0EYLAG" xlink:type="simple">45.902, -77.605</named-content></named-content>
                </td><td rowspan="1" colspan="1">30.vi.08</td><td rowspan="1" colspan="1">
                  <italic><tp:taxon-name><tp:taxon-name-part taxon-name-part-type="genus" reg="Macrocheles">Macro.</tp:taxon-name-part> <tp:taxon-name-part taxon-name-part-type="species" reg="willowae">willowae</tp:taxon-name-part></tp:taxon-name></italic> sp. n.</td><td rowspan="1" colspan="1">2</td><td rowspan="1" colspan="1">–</td></tr><tr><td rowspan="1" colspan="1">N036</td><td rowspan="1" colspan="1">
                  <italic><tp:taxon-name><tp:taxon-name-part taxon-name-part-type="genus" reg="Nicrophorus">Nicro.</tp:taxon-name-part> <tp:taxon-name-part taxon-name-part-type="species" reg="defodiens">defodiens</tp:taxon-name-part></tp:taxon-name></italic>
                </td><td rowspan="1" colspan="1">CAN, ON, Algonquin P.P. 1</td><td rowspan="1" colspan="1">
                  <named-content xmlns:xlink="http://www.w3.org/1999/xlink" content-type="dwc:verbatimCoordinates" xlink:type="simple"><named-content content-type="geo-json" specific-use="{&#34;type&#34;:&#34;Point&#34;,&#34;coordinates&#34;:[-77.605000,45.902000]}" id="NCID0ESNAG" xlink:type="simple">45.902, -77.605</named-content></named-content>
                </td><td rowspan="1" colspan="1">30.vi.08</td><td rowspan="1" colspan="1">
                  <italic><tp:taxon-name><tp:taxon-name-part taxon-name-part-type="genus" reg="Macrocheles">Macro.</tp:taxon-name-part> <tp:taxon-name-part taxon-name-part-type="species" reg="willowae">willowae</tp:taxon-name-part></tp:taxon-name></italic> sp. n.</td><td rowspan="1" colspan="1">1</td><td rowspan="1" colspan="1">–</td></tr><tr><td rowspan="1" colspan="1">N037</td><td rowspan="1" colspan="1">
                  <italic><tp:taxon-name><tp:taxon-name-part taxon-name-part-type="genus" reg="Nicrophorus">Nicro.</tp:taxon-name-part> <tp:taxon-name-part taxon-name-part-type="species" reg="defodiens">defodiens</tp:taxon-name-part></tp:taxon-name></italic>
                </td><td rowspan="1" colspan="1">CAN, ON, Algonquin P.P. 1</td><td rowspan="1" colspan="1">
                  <named-content xmlns:xlink="http://www.w3.org/1999/xlink" content-type="dwc:verbatimCoordinates" xlink:type="simple"><named-content content-type="geo-json" specific-use="{&#34;type&#34;:&#34;Point&#34;,&#34;coordinates&#34;:[-77.605000,45.902000]}" id="NCID0EMPAG" xlink:type="simple">45.902, -77.605</named-content></named-content>
                </td><td rowspan="1" colspan="1">30.vi.08</td><td rowspan="1" colspan="1">
                  <italic><tp:taxon-name><tp:taxon-name-part taxon-name-part-type="genus" reg="Macrocheles">Macro.</tp:taxon-name-part> <tp:taxon-name-part taxon-name-part-type="species" reg="willowae">willowae</tp:taxon-name-part></tp:taxon-name></italic> sp. n.</td><td rowspan="1" colspan="1">3</td><td rowspan="1" colspan="1">–</td></tr><tr><td rowspan="1" colspan="1">N039</td><td rowspan="1" colspan="1">
                  <italic><tp:taxon-name><tp:taxon-name-part taxon-name-part-type="genus" reg="Nicrophorus">Nicro.</tp:taxon-name-part> <tp:taxon-name-part taxon-name-part-type="species" reg="defodiens">defodiens</tp:taxon-name-part></tp:taxon-name></italic>
                </td><td rowspan="1" colspan="1">CAN, ON, Algonquin P.P. 1</td><td rowspan="1" colspan="1">
                  <named-content xmlns:xlink="http://www.w3.org/1999/xlink" content-type="dwc:verbatimCoordinates" xlink:type="simple"><named-content content-type="geo-json" specific-use="{&#34;type&#34;:&#34;Point&#34;,&#34;coordinates&#34;:[-77.605000,45.902000]}" id="NCID0EGRAG" xlink:type="simple">45.902, -77.605</named-content></named-content>
                </td><td rowspan="1" colspan="1">30.vi.08</td><td rowspan="1" colspan="1">
                  <italic><tp:taxon-name><tp:taxon-name-part taxon-name-part-type="genus" reg="Macrocheles">Macro.</tp:taxon-name-part> <tp:taxon-name-part taxon-name-part-type="species" reg="willowae">willowae</tp:taxon-name-part></tp:taxon-name></italic> sp. n.</td><td rowspan="1" colspan="1">1</td><td rowspan="1" colspan="1">–</td></tr><tr><td rowspan="1" colspan="1">N040</td><td rowspan="1" colspan="1">
                  <italic><tp:taxon-name><tp:taxon-name-part taxon-name-part-type="genus" reg="Nicrophorus">Nicro.</tp:taxon-name-part> <tp:taxon-name-part taxon-name-part-type="species" reg="defodiens">defodiens</tp:taxon-name-part></tp:taxon-name></italic>
                </td><td rowspan="1" colspan="1">CAN, ON, Algonquin P.P. 1</td><td rowspan="1" colspan="1">
                  <named-content xmlns:xlink="http://www.w3.org/1999/xlink" content-type="dwc:verbatimCoordinates" xlink:type="simple"><named-content content-type="geo-json" specific-use="{&#34;type&#34;:&#34;Point&#34;,&#34;coordinates&#34;:[-77.605000,45.902000]}" id="NCID0EATAG" xlink:type="simple">45.902, -77.605</named-content></named-content>
                </td><td rowspan="1" colspan="1">30.vi.08</td><td rowspan="1" colspan="1">
                  <italic><tp:taxon-name><tp:taxon-name-part taxon-name-part-type="genus" reg="Macrocheles">Macro.</tp:taxon-name-part> <tp:taxon-name-part taxon-name-part-type="species" reg="willowae">willowae</tp:taxon-name-part></tp:taxon-name></italic> sp. n.</td><td rowspan="1" colspan="1">8</td><td rowspan="1" colspan="1">–</td></tr><tr><td rowspan="1" colspan="1">N042</td><td rowspan="1" colspan="1">
                  <italic><tp:taxon-name><tp:taxon-name-part taxon-name-part-type="genus" reg="Nicrophorus">Nicro.</tp:taxon-name-part> <tp:taxon-name-part taxon-name-part-type="species" reg="defodiens">defodiens</tp:taxon-name-part></tp:taxon-name></italic>
                </td><td rowspan="1" colspan="1">CAN, ON, Algonquin P.P. 1</td><td rowspan="1" colspan="1">
                  <named-content xmlns:xlink="http://www.w3.org/1999/xlink" content-type="dwc:verbatimCoordinates" xlink:type="simple"><named-content content-type="geo-json" specific-use="{&#34;type&#34;:&#34;Point&#34;,&#34;coordinates&#34;:[-77.605000,45.902000]}" id="NCID0E1UAG" xlink:type="simple">45.902, -77.605</named-content></named-content>
                </td><td rowspan="1" colspan="1">30.vi.08</td><td rowspan="1" colspan="1">
                  <italic><tp:taxon-name><tp:taxon-name-part taxon-name-part-type="genus" reg="Macrocheles">Macro.</tp:taxon-name-part> <tp:taxon-name-part taxon-name-part-type="species" reg="willowae">willowae</tp:taxon-name-part></tp:taxon-name></italic> sp. n.</td><td rowspan="1" colspan="1">3</td><td rowspan="1" colspan="1">–</td></tr><tr><td rowspan="1" colspan="1">N043</td><td rowspan="1" colspan="1">
                  <italic><tp:taxon-name><tp:taxon-name-part taxon-name-part-type="genus" reg="Nicrophorus">Nicro.</tp:taxon-name-part> <tp:taxon-name-part taxon-name-part-type="species" reg="defodiens">defodiens</tp:taxon-name-part></tp:taxon-name></italic>
                </td><td rowspan="1" colspan="1">CAN, ON, Algonquin P.P. 1</td><td rowspan="1" colspan="1">
                  <named-content xmlns:xlink="http://www.w3.org/1999/xlink" content-type="dwc:verbatimCoordinates" xlink:type="simple"><named-content content-type="geo-json" specific-use="{&#34;type&#34;:&#34;Point&#34;,&#34;coordinates&#34;:[-77.605000,45.902000]}" id="NCID0EUWAG" xlink:type="simple">45.902, -77.605</named-content></named-content>
                </td><td rowspan="1" colspan="1">30.vi.08</td><td rowspan="1" colspan="1">
                  <italic><tp:taxon-name><tp:taxon-name-part taxon-name-part-type="genus" reg="Macrocheles">Macro.</tp:taxon-name-part> <tp:taxon-name-part taxon-name-part-type="species" reg="willowae">willowae</tp:taxon-name-part></tp:taxon-name></italic> sp. n.</td><td rowspan="1" colspan="1">3</td><td rowspan="1" colspan="1">–</td></tr><tr><td rowspan="1" colspan="1">N044</td><td rowspan="1" colspan="1">
                  <italic><tp:taxon-name><tp:taxon-name-part taxon-name-part-type="genus" reg="Nicrophorus">Nicro.</tp:taxon-name-part> <tp:taxon-name-part taxon-name-part-type="species" reg="defodiens">defodiens</tp:taxon-name-part></tp:taxon-name></italic>
                </td><td rowspan="1" colspan="1">CAN, ON, Algonquin P.P. 1</td><td rowspan="1" colspan="1">
                  <named-content xmlns:xlink="http://www.w3.org/1999/xlink" content-type="dwc:verbatimCoordinates" xlink:type="simple"><named-content content-type="geo-json" specific-use="{&#34;type&#34;:&#34;Point&#34;,&#34;coordinates&#34;:[-77.605000,45.902000]}" id="NCID0EOYAG" xlink:type="simple">45.902, -77.605</named-content></named-content>
                </td><td rowspan="1" colspan="1">30.vi.08</td><td rowspan="1" colspan="1">
                  <italic><tp:taxon-name><tp:taxon-name-part taxon-name-part-type="genus" reg="Macrocheles">Macro.</tp:taxon-name-part> <tp:taxon-name-part taxon-name-part-type="species" reg="willowae">willowae</tp:taxon-name-part></tp:taxon-name></italic> sp. n.</td><td rowspan="1" colspan="1">3</td><td rowspan="1" colspan="1">–</td></tr><tr><td rowspan="1" colspan="1">N046</td><td rowspan="1" colspan="1">
                  <italic><tp:taxon-name><tp:taxon-name-part taxon-name-part-type="genus" reg="Nicrophorus">Nicro.</tp:taxon-name-part> <tp:taxon-name-part taxon-name-part-type="species" reg="defodiens">defodiens</tp:taxon-name-part></tp:taxon-name></italic>
                </td><td rowspan="1" colspan="1">CAN, ON, Algonquin P.P. 1</td><td rowspan="1" colspan="1">
                  <named-content xmlns:xlink="http://www.w3.org/1999/xlink" content-type="dwc:verbatimCoordinates" xlink:type="simple"><named-content content-type="geo-json" specific-use="{&#34;type&#34;:&#34;Point&#34;,&#34;coordinates&#34;:[-77.605000,45.902000]}" id="NCID0EI1AG" xlink:type="simple">45.902, -77.605</named-content></named-content>
                </td><td rowspan="1" colspan="1">30.vi.08</td><td rowspan="1" colspan="1">
                  <italic><tp:taxon-name><tp:taxon-name-part taxon-name-part-type="genus" reg="Macrocheles">Macro.</tp:taxon-name-part> <tp:taxon-name-part taxon-name-part-type="species" reg="willowae">willowae</tp:taxon-name-part></tp:taxon-name></italic> sp. n.</td><td rowspan="1" colspan="1">1</td><td rowspan="1" colspan="1">–</td></tr><tr><td rowspan="1" colspan="1">N047</td><td rowspan="1" colspan="1">
                  <italic><tp:taxon-name><tp:taxon-name-part taxon-name-part-type="genus" reg="Nicrophorus">Nicro.</tp:taxon-name-part> <tp:taxon-name-part taxon-name-part-type="species" reg="defodiens">defodiens</tp:taxon-name-part></tp:taxon-name></italic>
                </td><td rowspan="1" colspan="1">CAN, ON, Algonquin P.P. 1</td><td rowspan="1" colspan="1">
                  <named-content xmlns:xlink="http://www.w3.org/1999/xlink" content-type="dwc:verbatimCoordinates" xlink:type="simple"><named-content content-type="geo-json" specific-use="{&#34;type&#34;:&#34;Point&#34;,&#34;coordinates&#34;:[-77.605000,45.902000]}" id="NCID0EC3AG" xlink:type="simple">45.902, -77.605</named-content></named-content>
                </td><td rowspan="1" colspan="1">30.vi.08</td><td rowspan="1" colspan="1">
                  <italic><tp:taxon-name><tp:taxon-name-part taxon-name-part-type="genus" reg="Macrocheles">Macro.</tp:taxon-name-part> <tp:taxon-name-part taxon-name-part-type="species" reg="willowae">willowae</tp:taxon-name-part></tp:taxon-name></italic> sp. n.</td><td rowspan="1" colspan="1">17</td><td rowspan="1" colspan="1">–</td></tr><tr><td rowspan="1" colspan="1">N048</td><td rowspan="1" colspan="1">
                  <italic><tp:taxon-name><tp:taxon-name-part taxon-name-part-type="genus" reg="Nicrophorus">Nicro.</tp:taxon-name-part> <tp:taxon-name-part taxon-name-part-type="species" reg="orbicollis">orbicollis</tp:taxon-name-part></tp:taxon-name></italic>
                </td><td rowspan="1" colspan="1">CAN, ON, Algonquin P.P. 1</td><td rowspan="1" colspan="1">
                  <named-content xmlns:xlink="http://www.w3.org/1999/xlink" content-type="dwc:verbatimCoordinates" xlink:type="simple"><named-content content-type="geo-json" specific-use="{&#34;type&#34;:&#34;Point&#34;,&#34;coordinates&#34;:[-77.605000,45.902000]}" id="NCID0E34AG" xlink:type="simple">45.902, -77.605</named-content></named-content>
                </td><td rowspan="1" colspan="1">30.vi.08</td><td rowspan="1" colspan="1">
                  <italic><tp:taxon-name><tp:taxon-name-part taxon-name-part-type="genus" reg="Macrocheles">Macro.</tp:taxon-name-part> <tp:taxon-name-part taxon-name-part-type="species" reg="willowae">willowae</tp:taxon-name-part></tp:taxon-name></italic> sp. n.</td><td rowspan="1" colspan="1">5</td><td rowspan="1" colspan="1">–</td></tr><tr><td rowspan="1" colspan="1">N051</td><td rowspan="1" colspan="1">
                  <italic><tp:taxon-name><tp:taxon-name-part taxon-name-part-type="genus" reg="Nicrophorus">Nicro.</tp:taxon-name-part> <tp:taxon-name-part taxon-name-part-type="species" reg="orbicollis">orbicollis</tp:taxon-name-part></tp:taxon-name></italic>
                </td><td rowspan="1" colspan="1">CAN, ON, Charleston Lake</td><td rowspan="1" colspan="1">
                  <named-content xmlns:xlink="http://www.w3.org/1999/xlink" content-type="dwc:verbatimCoordinates" xlink:type="simple"><named-content content-type="geo-json" specific-use="{&#34;type&#34;:&#34;Point&#34;,&#34;coordinates&#34;:[-76.072000,44.500000]}" id="NCID0EW6AG" xlink:type="simple">44.500, -76.072</named-content></named-content>
                </td><td rowspan="1" colspan="1">15.vii.08</td><td rowspan="1" colspan="1">
                  <italic><tp:taxon-name><tp:taxon-name-part taxon-name-part-type="genus" reg="Macrocheles">Macro.</tp:taxon-name-part> <tp:taxon-name-part taxon-name-part-type="species" reg="willowae">willowae</tp:taxon-name-part></tp:taxon-name></italic> sp. n.</td><td rowspan="1" colspan="1">2</td><td rowspan="1" colspan="1">–</td></tr><tr><td rowspan="1" colspan="1">N052</td><td rowspan="1" colspan="1">
                  <italic><tp:taxon-name><tp:taxon-name-part taxon-name-part-type="genus" reg="Nicrophorus">Nicro.</tp:taxon-name-part> <tp:taxon-name-part taxon-name-part-type="species" reg="orbicollis">orbicollis</tp:taxon-name-part></tp:taxon-name></italic>
                </td><td rowspan="1" colspan="1">CAN, ON, Frontenac</td><td rowspan="1" colspan="1">
                  <named-content xmlns:xlink="http://www.w3.org/1999/xlink" content-type="dwc:verbatimCoordinates" xlink:type="simple"><named-content content-type="geo-json" specific-use="{&#34;type&#34;:&#34;Point&#34;,&#34;coordinates&#34;:[-76.577000,44.447000]}" id="NCID0EQBBG" xlink:type="simple">44.447, -76.577</named-content></named-content>
                </td><td rowspan="1" colspan="1">30.vii.08</td><td rowspan="1" colspan="1">
                  <tp:taxon-name><tp:taxon-name-part taxon-name-part-type="genus" reg="Macrocheles">Macro.</tp:taxon-name-part> <tp:taxon-name-part taxon-name-part-type="species" reg="willowae">willowae</tp:taxon-name-part></tp:taxon-name> sp. n.</td><td rowspan="1" colspan="1">1</td><td rowspan="1" colspan="1">–</td></tr><tr><td rowspan="1" colspan="1">N055</td><td rowspan="1" colspan="1">
                  <italic><tp:taxon-name><tp:taxon-name-part taxon-name-part-type="genus" reg="Nicrophorus">Nicro.</tp:taxon-name-part> <tp:taxon-name-part taxon-name-part-type="species" reg="orbicollis">orbicollis</tp:taxon-name-part></tp:taxon-name></italic>
                </td><td rowspan="1" colspan="1">CAN, ON, Charleston Lake</td><td rowspan="1" colspan="1">
                  <named-content xmlns:xlink="http://www.w3.org/1999/xlink" content-type="dwc:verbatimCoordinates" xlink:type="simple"><named-content content-type="geo-json" specific-use="{&#34;type&#34;:&#34;Point&#34;,&#34;coordinates&#34;:[-76.072000,44.500000]}" id="NCID0EJDBG" xlink:type="simple">44.500, -76.072</named-content></named-content>
                </td><td rowspan="1" colspan="1">30.vii.08</td><td rowspan="1" colspan="1">
                  <italic><tp:taxon-name><tp:taxon-name-part taxon-name-part-type="genus" reg="Macrocheles">Macro.</tp:taxon-name-part> <tp:taxon-name-part taxon-name-part-type="species" reg="willowae">willowae</tp:taxon-name-part></tp:taxon-name></italic> sp. n.</td><td rowspan="1" colspan="1">3</td><td rowspan="1" colspan="1">–</td></tr><tr><td rowspan="1" colspan="1">N057</td><td rowspan="1" colspan="1">
                  <italic><tp:taxon-name><tp:taxon-name-part taxon-name-part-type="genus" reg="Nicrophorus">Nicro.</tp:taxon-name-part> <tp:taxon-name-part taxon-name-part-type="species" reg="defodiens">defodiens</tp:taxon-name-part></tp:taxon-name></italic>
                </td><td rowspan="1" colspan="1">CAN, ON, Algonquin P.P. 1</td><td rowspan="1" colspan="1">
                  <named-content xmlns:xlink="http://www.w3.org/1999/xlink" content-type="dwc:verbatimCoordinates" xlink:type="simple"><named-content content-type="geo-json" specific-use="{&#34;type&#34;:&#34;Point&#34;,&#34;coordinates&#34;:[-77.605000,45.902000]}" id="NCID0EDFBG" xlink:type="simple">45.902, -77.605</named-content></named-content>
                </td><td rowspan="1" colspan="1">29.vii.08</td><td rowspan="1" colspan="1">
                  <italic><tp:taxon-name><tp:taxon-name-part taxon-name-part-type="genus" reg="Macrocheles">Macro.</tp:taxon-name-part> <tp:taxon-name-part taxon-name-part-type="species" reg="willowae">willowae</tp:taxon-name-part></tp:taxon-name></italic> sp. n.</td><td rowspan="1" colspan="1">1</td><td rowspan="1" colspan="1">–</td></tr><tr><td rowspan="1" colspan="1">N058</td><td rowspan="1" colspan="1">
                  <italic><tp:taxon-name><tp:taxon-name-part taxon-name-part-type="genus" reg="Nicrophorus">Nicro.</tp:taxon-name-part> <tp:taxon-name-part taxon-name-part-type="species" reg="defodiens">defodiens</tp:taxon-name-part></tp:taxon-name></italic>
                </td><td rowspan="1" colspan="1">CAN, ON, Algonquin P.P. 1</td><td rowspan="1" colspan="1">
                  <named-content xmlns:xlink="http://www.w3.org/1999/xlink" content-type="dwc:verbatimCoordinates" xlink:type="simple"><named-content content-type="geo-json" specific-use="{&#34;type&#34;:&#34;Point&#34;,&#34;coordinates&#34;:[-77.605000,45.902000]}" id="NCID0E4GBG" xlink:type="simple">45.902, -77.605</named-content></named-content>
                </td><td rowspan="1" colspan="1">29.vii.08</td><td rowspan="1" colspan="1">
                  <italic><tp:taxon-name><tp:taxon-name-part taxon-name-part-type="genus" reg="Macrocheles">Macro.</tp:taxon-name-part> <tp:taxon-name-part taxon-name-part-type="species" reg="willowae">willowae</tp:taxon-name-part></tp:taxon-name></italic> sp. n.</td><td rowspan="1" colspan="1">2</td><td rowspan="1" colspan="1">–</td></tr><tr><td rowspan="1" colspan="1">N060</td><td rowspan="1" colspan="1">
                  <italic><tp:taxon-name><tp:taxon-name-part taxon-name-part-type="genus" reg="Nicrophorus">Nicro.</tp:taxon-name-part> <tp:taxon-name-part taxon-name-part-type="species" reg="defodiens">defodiens</tp:taxon-name-part></tp:taxon-name></italic>
                </td><td rowspan="1" colspan="1">CAN, ON, Algonquin P.P. 1</td><td rowspan="1" colspan="1">
                  <named-content xmlns:xlink="http://www.w3.org/1999/xlink" content-type="dwc:verbatimCoordinates" xlink:type="simple"><named-content content-type="geo-json" specific-use="{&#34;type&#34;:&#34;Point&#34;,&#34;coordinates&#34;:[-77.605000,45.902000]}" id="NCID0EXIBG" xlink:type="simple">45.902, -77.605</named-content></named-content>
                </td><td rowspan="1" colspan="1">29.vii.08</td><td rowspan="1" colspan="1">
                  <italic><tp:taxon-name><tp:taxon-name-part taxon-name-part-type="genus" reg="Macrocheles">Macro.</tp:taxon-name-part> <tp:taxon-name-part taxon-name-part-type="species" reg="willowae">willowae</tp:taxon-name-part></tp:taxon-name></italic> sp. n.</td><td rowspan="1" colspan="1">2</td><td rowspan="1" colspan="1">–</td></tr><tr><td rowspan="1" colspan="1">N061</td><td rowspan="1" colspan="1">
                  <italic><tp:taxon-name><tp:taxon-name-part taxon-name-part-type="genus" reg="Nicrophorus">Nicro.</tp:taxon-name-part> <tp:taxon-name-part taxon-name-part-type="species" reg="defodiens">defodiens</tp:taxon-name-part></tp:taxon-name></italic>
                </td><td rowspan="1" colspan="1">CAN, ON, Algonquin P.P. 1</td><td rowspan="1" colspan="1">
                  <named-content xmlns:xlink="http://www.w3.org/1999/xlink" content-type="dwc:verbatimCoordinates" xlink:type="simple"><named-content content-type="geo-json" specific-use="{&#34;type&#34;:&#34;Point&#34;,&#34;coordinates&#34;:[-77.605000,45.902000]}" id="NCID0ERKBG" xlink:type="simple">45.902, -77.605</named-content></named-content>
                </td><td rowspan="1" colspan="1">29.vii.08</td><td rowspan="1" colspan="1">
                  <italic><tp:taxon-name><tp:taxon-name-part taxon-name-part-type="genus" reg="Macrocheles">Macro.</tp:taxon-name-part> <tp:taxon-name-part taxon-name-part-type="species" reg="willowae">willowae</tp:taxon-name-part></tp:taxon-name></italic> sp. n.</td><td rowspan="1" colspan="1">5</td><td rowspan="1" colspan="1">–</td></tr><tr><td rowspan="1" colspan="1">N062</td><td rowspan="1" colspan="1">
                  <italic><tp:taxon-name><tp:taxon-name-part taxon-name-part-type="genus" reg="Nicrophorus">Nicro.</tp:taxon-name-part> <tp:taxon-name-part taxon-name-part-type="species" reg="defodiens">defodiens</tp:taxon-name-part></tp:taxon-name></italic>
                </td><td rowspan="1" colspan="1">CAN, ON, Algonquin P.P. 1</td><td rowspan="1" colspan="1">
                  <named-content xmlns:xlink="http://www.w3.org/1999/xlink" content-type="dwc:verbatimCoordinates" xlink:type="simple"><named-content content-type="geo-json" specific-use="{&#34;type&#34;:&#34;Point&#34;,&#34;coordinates&#34;:[-77.605000,45.902000]}" id="NCID0ELMBG" xlink:type="simple">45.902, -77.605</named-content></named-content>
                </td><td rowspan="1" colspan="1">29.vii.08</td><td rowspan="1" colspan="1">
                  <italic><tp:taxon-name><tp:taxon-name-part taxon-name-part-type="genus" reg="Macrocheles">Macro.</tp:taxon-name-part> <tp:taxon-name-part taxon-name-part-type="species" reg="willowae">willowae</tp:taxon-name-part></tp:taxon-name></italic> sp. n.</td><td rowspan="1" colspan="1">3</td><td rowspan="1" colspan="1">–</td></tr><tr><td rowspan="1" colspan="1">N068</td><td rowspan="1" colspan="1">
                  <italic><tp:taxon-name><tp:taxon-name-part taxon-name-part-type="genus" reg="Nicrophorus">Nicro.</tp:taxon-name-part> <tp:taxon-name-part taxon-name-part-type="species" reg="defodiens">defodiens</tp:taxon-name-part></tp:taxon-name></italic>
                </td><td rowspan="1" colspan="1">CAN, ON, Algonquin P.P. 1</td><td rowspan="1" colspan="1">
                  <named-content xmlns:xlink="http://www.w3.org/1999/xlink" content-type="dwc:verbatimCoordinates" xlink:type="simple"><named-content content-type="geo-json" specific-use="{&#34;type&#34;:&#34;Point&#34;,&#34;coordinates&#34;:[-77.605000,45.902000]}" id="NCID0EFOBG" xlink:type="simple">45.902, -77.605</named-content></named-content>
                </td><td rowspan="1" colspan="1">29.vii.08</td><td rowspan="1" colspan="1">
                  <italic><tp:taxon-name><tp:taxon-name-part taxon-name-part-type="genus" reg="Macrocheles">Macro.</tp:taxon-name-part> <tp:taxon-name-part taxon-name-part-type="species" reg="willowae">willowae</tp:taxon-name-part></tp:taxon-name></italic> sp. n.</td><td rowspan="1" colspan="1">9</td><td rowspan="1" colspan="1">–</td></tr><tr><td rowspan="1" colspan="1">N069</td><td rowspan="1" colspan="1">
                  <italic><tp:taxon-name><tp:taxon-name-part taxon-name-part-type="genus" reg="Nicrophorus">Nicro.</tp:taxon-name-part> <tp:taxon-name-part taxon-name-part-type="species" reg="orbicollis">orbicollis</tp:taxon-name-part></tp:taxon-name></italic>
                </td><td rowspan="1" colspan="1">CAN, ON, Charleston Lake</td><td rowspan="1" colspan="1">
                  <named-content xmlns:xlink="http://www.w3.org/1999/xlink" content-type="dwc:verbatimCoordinates" xlink:type="simple"><named-content content-type="geo-json" specific-use="{&#34;type&#34;:&#34;Point&#34;,&#34;coordinates&#34;:[-76.072000,44.500000]}" id="NCID0E6PBG" xlink:type="simple">44.500, -76.072</named-content></named-content>
                </td><td rowspan="1" colspan="1">12.viii.08</td><td rowspan="1" colspan="1">
                  <italic><tp:taxon-name><tp:taxon-name-part taxon-name-part-type="genus" reg="Macrocheles">Macro.</tp:taxon-name-part> <tp:taxon-name-part taxon-name-part-type="species" reg="willowae">willowae</tp:taxon-name-part></tp:taxon-name></italic> sp. n.</td><td rowspan="1" colspan="1">1</td><td rowspan="1" colspan="1">–</td></tr><tr><td rowspan="1" colspan="1">N075</td><td rowspan="1" colspan="1">
                  <italic><tp:taxon-name><tp:taxon-name-part taxon-name-part-type="genus" reg="Nicrophorus">Nicro.</tp:taxon-name-part> <tp:taxon-name-part taxon-name-part-type="species" reg="orbicollis">orbicollis</tp:taxon-name-part></tp:taxon-name></italic>
                </td><td rowspan="1" colspan="1">CAN, ON, Frontenac</td><td rowspan="1" colspan="1">
                  <named-content xmlns:xlink="http://www.w3.org/1999/xlink" content-type="dwc:verbatimCoordinates" xlink:type="simple"><named-content content-type="geo-json" specific-use="{&#34;type&#34;:&#34;Point&#34;,&#34;coordinates&#34;:[-76.577000,44.447000]}" id="NCID0EZRBG" xlink:type="simple">44.447, -76.577</named-content></named-content>
                </td><td rowspan="1" colspan="1">26.viii.08</td><td rowspan="1" colspan="1">
                  <italic><tp:taxon-name><tp:taxon-name-part taxon-name-part-type="genus" reg="Macrocheles">Macro.</tp:taxon-name-part> <tp:taxon-name-part taxon-name-part-type="species" reg="willowae">willowae</tp:taxon-name-part></tp:taxon-name></italic> sp. n.</td><td rowspan="1" colspan="1">1</td><td rowspan="1" colspan="1">–</td></tr><tr><td rowspan="1" colspan="1">N081</td><td rowspan="1" colspan="1">
                  <italic><tp:taxon-name><tp:taxon-name-part taxon-name-part-type="genus" reg="Nicrophorus">Nicro.</tp:taxon-name-part> <tp:taxon-name-part taxon-name-part-type="species" reg="carolinus">carolinus</tp:taxon-name-part></tp:taxon-name></italic>
                </td><td rowspan="1" colspan="1">USA, FL, Highlands Co, Lake Placid</td><td rowspan="1" colspan="1">
                  <named-content xmlns:xlink="http://www.w3.org/1999/xlink" content-type="dwc:verbatimCoordinates" xlink:type="simple"><named-content content-type="geo-json" specific-use="{&#34;type&#34;:&#34;Point&#34;,&#34;coordinates&#34;:[-81.352000,27.181000]}" id="NCID0ETTBG" xlink:type="simple">27.181, -81.352</named-content></named-content>
                </td><td rowspan="1" colspan="1">10.iii.2009</td><td rowspan="1" colspan="1">
                  <italic><tp:taxon-name><tp:taxon-name-part taxon-name-part-type="genus" reg="Macrocheles">Macro.</tp:taxon-name-part> <tp:taxon-name-part taxon-name-part-type="species" reg="kaiju">kaiju</tp:taxon-name-part></tp:taxon-name></italic> sp. n.</td><td rowspan="1" colspan="1">4</td><td rowspan="1" colspan="1">
                  <ext-link xmlns:xlink="http://www.w3.org/1999/xlink" ext-link-type="gen" xlink:href="MF192750" xlink:type="simple">MF192750</ext-link>
                </td></tr><tr><td rowspan="1" colspan="1">N081</td><td rowspan="1" colspan="1">
                  <italic><tp:taxon-name><tp:taxon-name-part taxon-name-part-type="genus" reg="Nicrophorus">Nicro.</tp:taxon-name-part> <tp:taxon-name-part taxon-name-part-type="species" reg="carolinus">carolinus</tp:taxon-name-part></tp:taxon-name></italic>
                </td><td rowspan="1" colspan="1">USA, FL, Highlands Co, Lake Placid</td><td rowspan="1" colspan="1">
                  <named-content xmlns:xlink="http://www.w3.org/1999/xlink" content-type="dwc:verbatimCoordinates" xlink:type="simple"><named-content content-type="geo-json" specific-use="{&#34;type&#34;:&#34;Point&#34;,&#34;coordinates&#34;:[-81.352000,27.181000]}" id="NCID0ETVBG" xlink:type="simple">27.181, -81.352</named-content></named-content>
                </td><td rowspan="1" colspan="1">10.iii.2009</td><td rowspan="1" colspan="1">
                  <italic><tp:taxon-name><tp:taxon-name-part taxon-name-part-type="genus" reg="Macrocheles">Macro.</tp:taxon-name-part> <tp:taxon-name-part taxon-name-part-type="species" reg="willowae">willowae</tp:taxon-name-part></tp:taxon-name></italic> sp. n.</td><td rowspan="1" colspan="1">9</td><td rowspan="1" colspan="1">
                  <ext-link xmlns:xlink="http://www.w3.org/1999/xlink" ext-link-type="gen" xlink:href="MF192743" xlink:type="simple">MF192743</ext-link>
                </td></tr><tr><td rowspan="1" colspan="1">N086</td><td rowspan="1" colspan="1">
                  <italic><tp:taxon-name><tp:taxon-name-part taxon-name-part-type="genus" reg="Nicrophorus">Nicro.</tp:taxon-name-part> <tp:taxon-name-part taxon-name-part-type="species" reg="orbicollis">orbicollis</tp:taxon-name-part></tp:taxon-name></italic>
                </td><td rowspan="1" colspan="1">CAN, ON, Windsor, Elgin St.</td><td rowspan="1" colspan="1">
                  <named-content xmlns:xlink="http://www.w3.org/1999/xlink" content-type="dwc:verbatimCoordinates" xlink:type="simple"><named-content content-type="geo-json" specific-use="{&#34;type&#34;:&#34;Point&#34;,&#34;coordinates&#34;:[-83.057000,42.261000]}" id="NCID0ETXBG" xlink:type="simple">42.261, -83.057</named-content></named-content>
                </td><td rowspan="1" colspan="1">18.vi.2009</td><td rowspan="1" colspan="1">
                  <italic><tp:taxon-name><tp:taxon-name-part taxon-name-part-type="genus" reg="Macrocheles">Macro.</tp:taxon-name-part> <tp:taxon-name-part taxon-name-part-type="species" reg="willowae">willowae</tp:taxon-name-part></tp:taxon-name></italic> sp. n.</td><td rowspan="1" colspan="1">1</td><td rowspan="1" colspan="1">–</td></tr><tr><td rowspan="1" colspan="1">N088</td><td rowspan="1" colspan="1">
                  <italic><tp:taxon-name><tp:taxon-name-part taxon-name-part-type="genus" reg="Nicrophorus">Nicro.</tp:taxon-name-part> <tp:taxon-name-part taxon-name-part-type="species" reg="orbicollis">orbicollis</tp:taxon-name-part></tp:taxon-name></italic>
                </td><td rowspan="1" colspan="1">CAN, ON, Hwy 132, Dacre</td><td rowspan="1" colspan="1">
                  <named-content xmlns:xlink="http://www.w3.org/1999/xlink" content-type="dwc:verbatimCoordinates" xlink:type="simple"><named-content content-type="geo-json" specific-use="{&#34;type&#34;:&#34;Point&#34;,&#34;coordinates&#34;:[-76.988000,45.369000]}" id="NCID0ENZBG" xlink:type="simple">45.369, -76.988</named-content></named-content>
                </td><td rowspan="1" colspan="1">25.vi.2009</td><td rowspan="1" colspan="1">
                  <italic><tp:taxon-name><tp:taxon-name-part taxon-name-part-type="genus" reg="Macrocheles">Macro.</tp:taxon-name-part> <tp:taxon-name-part taxon-name-part-type="species" reg="willowae">willowae</tp:taxon-name-part></tp:taxon-name></italic> sp. n.</td><td rowspan="1" colspan="1">10</td><td rowspan="1" colspan="1">–</td></tr><tr><td rowspan="1" colspan="1">N089</td><td rowspan="1" colspan="1">
                  <italic><tp:taxon-name><tp:taxon-name-part taxon-name-part-type="genus" reg="Nicrophorus">Nicro.</tp:taxon-name-part> <tp:taxon-name-part taxon-name-part-type="species" reg="orbicollis">orbicollis</tp:taxon-name-part></tp:taxon-name></italic>
                </td><td rowspan="1" colspan="1">CAN, ON, Carbine Rd.</td><td rowspan="1" colspan="1">
                  <named-content xmlns:xlink="http://www.w3.org/1999/xlink" content-type="dwc:verbatimCoordinates" xlink:type="simple"><named-content content-type="geo-json" specific-use="{&#34;type&#34;:&#34;Point&#34;,&#34;coordinates&#34;:[-76.371000,45.330000]}" id="NCID0EH2BG" xlink:type="simple">45.33, -76.371</named-content></named-content>
                </td><td rowspan="1" colspan="1">25.vi.2009</td><td rowspan="1" colspan="1">
                  <italic><tp:taxon-name><tp:taxon-name-part taxon-name-part-type="genus" reg="Macrocheles">Macro.</tp:taxon-name-part> <tp:taxon-name-part taxon-name-part-type="species" reg="willowae">willowae</tp:taxon-name-part></tp:taxon-name></italic> sp. n.</td><td rowspan="1" colspan="1">9</td><td rowspan="1" colspan="1">–</td></tr><tr><td rowspan="1" colspan="1">N104</td><td rowspan="1" colspan="1">
                  <italic><tp:taxon-name><tp:taxon-name-part taxon-name-part-type="genus" reg="Nicrophorus">Nicro.</tp:taxon-name-part> <tp:taxon-name-part taxon-name-part-type="species" reg="defodiens">defodiens</tp:taxon-name-part></tp:taxon-name></italic>
                </td><td rowspan="1" colspan="1">CAN, BC, Prince George, nr. UNBC</td><td rowspan="1" colspan="1">
                  <named-content xmlns:xlink="http://www.w3.org/1999/xlink" content-type="dwc:verbatimCoordinates" xlink:type="simple"><named-content content-type="geo-json" specific-use="{&#34;type&#34;:&#34;Point&#34;,&#34;coordinates&#34;:[-122.783000,53.904000]}" id="NCID0EB4BG" xlink:type="simple">53.904, -122.783</named-content></named-content>
                </td><td rowspan="1" colspan="1">12.vi.2009</td><td rowspan="1" colspan="1">
                  <italic><tp:taxon-name><tp:taxon-name-part taxon-name-part-type="genus" reg="Macrocheles">Macro.</tp:taxon-name-part> <tp:taxon-name-part taxon-name-part-type="species" reg="willowae">willowae</tp:taxon-name-part></tp:taxon-name></italic> sp. n.</td><td rowspan="1" colspan="1">1</td><td rowspan="1" colspan="1">–</td></tr><tr><td rowspan="1" colspan="1">N110</td><td rowspan="1" colspan="1">
                  <italic><tp:taxon-name><tp:taxon-name-part taxon-name-part-type="genus" reg="Nicrophorus">Nicro.</tp:taxon-name-part> <tp:taxon-name-part taxon-name-part-type="species" reg="defodiens">defodiens</tp:taxon-name-part></tp:taxon-name></italic>
                </td><td rowspan="1" colspan="1">CAN, BC, Prince George, nr. UNBC</td><td rowspan="1" colspan="1">
                  <named-content xmlns:xlink="http://www.w3.org/1999/xlink" content-type="dwc:verbatimCoordinates" xlink:type="simple"><named-content content-type="geo-json" specific-use="{&#34;type&#34;:&#34;Point&#34;,&#34;coordinates&#34;:[-122.783000,53.904000]}" id="NCID0E25BG" xlink:type="simple">53.904, -122.783</named-content></named-content>
                </td><td rowspan="1" colspan="1">12.vi.2009</td><td rowspan="1" colspan="1">
                  <italic><tp:taxon-name><tp:taxon-name-part taxon-name-part-type="genus" reg="Macrocheles">Macro.</tp:taxon-name-part> <tp:taxon-name-part taxon-name-part-type="species" reg="willowae">willowae</tp:taxon-name-part></tp:taxon-name></italic> sp. n.</td><td rowspan="1" colspan="1">1</td><td rowspan="1" colspan="1">–</td></tr><tr><td rowspan="1" colspan="1">N113</td><td rowspan="1" colspan="1">
                  <italic><tp:taxon-name><tp:taxon-name-part taxon-name-part-type="genus" reg="Nicrophorus">Nicro.</tp:taxon-name-part> <tp:taxon-name-part taxon-name-part-type="species" reg="defodiens">defodiens</tp:taxon-name-part></tp:taxon-name></italic>
                </td><td rowspan="1" colspan="1">CAN, BC, Prince George, nr. UNBC</td><td rowspan="1" colspan="1">
                  <named-content xmlns:xlink="http://www.w3.org/1999/xlink" content-type="dwc:verbatimCoordinates" xlink:type="simple"><named-content content-type="geo-json" specific-use="{&#34;type&#34;:&#34;Point&#34;,&#34;coordinates&#34;:[-122.783000,53.904000]}" id="NCID0EWAAI" xlink:type="simple">53.904, -122.783</named-content></named-content>
                </td><td rowspan="1" colspan="1">12.vi.2009</td><td rowspan="1" colspan="1">
                  <italic><tp:taxon-name><tp:taxon-name-part taxon-name-part-type="genus" reg="Macrocheles">Macro.</tp:taxon-name-part> <tp:taxon-name-part taxon-name-part-type="species" reg="willowae">willowae</tp:taxon-name-part></tp:taxon-name></italic> sp. n.</td><td rowspan="1" colspan="1">4</td><td rowspan="1" colspan="1">
                  <ext-link xmlns:xlink="http://www.w3.org/1999/xlink" ext-link-type="gen" xlink:href="MF192748" xlink:type="simple">MF192748</ext-link>
                </td></tr><tr><td rowspan="1" colspan="1">N114</td><td rowspan="1" colspan="1">
                  <italic><tp:taxon-name><tp:taxon-name-part taxon-name-part-type="genus" reg="Nicrophorus">Nicro.</tp:taxon-name-part> <tp:taxon-name-part taxon-name-part-type="species" reg="orbicollis">orbicollis</tp:taxon-name-part></tp:taxon-name></italic>
                </td><td rowspan="1" colspan="1">CAN, PEI, Wellington, Route 2</td><td rowspan="1" colspan="1">
                  <named-content xmlns:xlink="http://www.w3.org/1999/xlink" content-type="dwc:verbatimCoordinates" xlink:type="simple"><named-content content-type="geo-json" specific-use="{&#34;type&#34;:&#34;Point&#34;,&#34;coordinates&#34;:[-63.949000,46.452000]}" id="NCID0EWCAI" xlink:type="simple">46.452, -63.949</named-content></named-content>
                </td><td rowspan="1" colspan="1">06.vii.2009</td><td rowspan="1" colspan="1">
                  <italic><tp:taxon-name><tp:taxon-name-part taxon-name-part-type="genus" reg="Macrocheles">Macro.</tp:taxon-name-part> <tp:taxon-name-part taxon-name-part-type="species" reg="willowae">willowae</tp:taxon-name-part></tp:taxon-name></italic> sp. n.</td><td rowspan="1" colspan="1">8</td><td rowspan="1" colspan="1">–</td></tr><tr><td rowspan="1" colspan="1">N115</td><td rowspan="1" colspan="1">
                  <italic><tp:taxon-name><tp:taxon-name-part taxon-name-part-type="genus" reg="Nicrophorus">Nicro.</tp:taxon-name-part> <tp:taxon-name-part taxon-name-part-type="species" reg="orbicollis">orbicollis</tp:taxon-name-part></tp:taxon-name></italic>
                </td><td rowspan="1" colspan="1">CAN, PEI, Wellington, Route 2</td><td rowspan="1" colspan="1">
                  <named-content xmlns:xlink="http://www.w3.org/1999/xlink" content-type="dwc:verbatimCoordinates" xlink:type="simple"><named-content content-type="geo-json" specific-use="{&#34;type&#34;:&#34;Point&#34;,&#34;coordinates&#34;:[-63.949000,46.452000]}" id="NCID0EQEAI" xlink:type="simple">46.452, -63.949</named-content></named-content>
                </td><td rowspan="1" colspan="1">06.vii.2009</td><td rowspan="1" colspan="1">
                  <italic><tp:taxon-name><tp:taxon-name-part taxon-name-part-type="genus" reg="Macrocheles">Macro.</tp:taxon-name-part> <tp:taxon-name-part taxon-name-part-type="species" reg="willowae">willowae</tp:taxon-name-part></tp:taxon-name></italic> sp. n.</td><td rowspan="1" colspan="1">7</td><td rowspan="1" colspan="1">–</td></tr><tr><td rowspan="1" colspan="1">N116</td><td rowspan="1" colspan="1">
                  <italic><tp:taxon-name><tp:taxon-name-part taxon-name-part-type="genus" reg="Nicrophorus">Nicro.</tp:taxon-name-part> <tp:taxon-name-part taxon-name-part-type="species" reg="orbicollis">orbicollis</tp:taxon-name-part></tp:taxon-name></italic>
                </td><td rowspan="1" colspan="1">CAN, PEI, Wellington, Route 2</td><td rowspan="1" colspan="1">
                  <named-content xmlns:xlink="http://www.w3.org/1999/xlink" content-type="dwc:verbatimCoordinates" xlink:type="simple"><named-content content-type="geo-json" specific-use="{&#34;type&#34;:&#34;Point&#34;,&#34;coordinates&#34;:[-63.949000,46.452000]}" id="NCID0EKGAI" xlink:type="simple">46.452, -63.949</named-content></named-content>
                </td><td rowspan="1" colspan="1">06.vii.2009</td><td rowspan="1" colspan="1">
                  <italic><tp:taxon-name><tp:taxon-name-part taxon-name-part-type="genus" reg="Macrocheles">Macro.</tp:taxon-name-part> <tp:taxon-name-part taxon-name-part-type="species" reg="praedafimetorum">praedafimetorum</tp:taxon-name-part></tp:taxon-name></italic>
                </td><td rowspan="1" colspan="1">1</td><td rowspan="1" colspan="1">
                  <ext-link xmlns:xlink="http://www.w3.org/1999/xlink" ext-link-type="gen" xlink:href="MF192754" xlink:type="simple">MF192754</ext-link>
                </td></tr><tr><td rowspan="1" colspan="1">N116</td><td rowspan="1" colspan="1">
                  <italic><tp:taxon-name><tp:taxon-name-part taxon-name-part-type="genus" reg="Nicrophorus">Nicro.</tp:taxon-name-part> <tp:taxon-name-part taxon-name-part-type="species" reg="orbicollis">orbicollis</tp:taxon-name-part></tp:taxon-name></italic>
                </td><td rowspan="1" colspan="1">CAN, PEI, Wellington, Route 2</td><td rowspan="1" colspan="1">
                  <named-content xmlns:xlink="http://www.w3.org/1999/xlink" content-type="dwc:verbatimCoordinates" xlink:type="simple"><named-content content-type="geo-json" specific-use="{&#34;type&#34;:&#34;Point&#34;,&#34;coordinates&#34;:[-63.949000,46.452000]}" id="NCID0EKIAI" xlink:type="simple">46.452, -63.949</named-content></named-content>
                </td><td rowspan="1" colspan="1">06.vii.2009</td><td rowspan="1" colspan="1">
                  <italic><tp:taxon-name><tp:taxon-name-part taxon-name-part-type="genus" reg="Macrocheles">Macro.</tp:taxon-name-part> <tp:taxon-name-part taxon-name-part-type="species" reg="willowae">willowae</tp:taxon-name-part></tp:taxon-name></italic> sp. n.</td><td rowspan="1" colspan="1">9</td><td rowspan="1" colspan="1">
                  <ext-link xmlns:xlink="http://www.w3.org/1999/xlink" ext-link-type="gen" xlink:href="MF192747" xlink:type="simple">MF192747</ext-link>
                </td></tr><tr><td rowspan="1" colspan="1">N136</td><td rowspan="1" colspan="1">
                  <italic><tp:taxon-name><tp:taxon-name-part taxon-name-part-type="genus" reg="Nicrophorus">Nicro.</tp:taxon-name-part> <tp:taxon-name-part taxon-name-part-type="species" reg="defodiens">defodiens</tp:taxon-name-part></tp:taxon-name></italic>
                </td><td rowspan="1" colspan="1">CAN, BC, Prince George, nr. UNBC</td><td rowspan="1" colspan="1">
                  <named-content xmlns:xlink="http://www.w3.org/1999/xlink" content-type="dwc:verbatimCoordinates" xlink:type="simple"><named-content content-type="geo-json" specific-use="{&#34;type&#34;:&#34;Point&#34;,&#34;coordinates&#34;:[-122.783000,53.904000]}" id="NCID0EKKAI" xlink:type="simple">53.904, -122.783</named-content></named-content>
                </td><td rowspan="1" colspan="1">12.vi.2009</td><td rowspan="1" colspan="1">
                  <italic><tp:taxon-name><tp:taxon-name-part taxon-name-part-type="genus" reg="Macrocheles">Macro.</tp:taxon-name-part> <tp:taxon-name-part taxon-name-part-type="species" reg="willowae">willowae</tp:taxon-name-part></tp:taxon-name></italic> sp. n.</td><td rowspan="1" colspan="1">1</td><td rowspan="1" colspan="1">
                  <ext-link xmlns:xlink="http://www.w3.org/1999/xlink" ext-link-type="gen" xlink:href="MF192749" xlink:type="simple">MF192749</ext-link>
                </td></tr><tr><td rowspan="1" colspan="1">N139</td><td rowspan="1" colspan="1">
                  <italic><tp:taxon-name><tp:taxon-name-part taxon-name-part-type="genus" reg="Nicrophorus">Nicro.</tp:taxon-name-part> <tp:taxon-name-part taxon-name-part-type="species" reg="orbicollis">orbicollis</tp:taxon-name-part></tp:taxon-name></italic>
                </td><td rowspan="1" colspan="1">CAN, ON, Carbine Rd.</td><td rowspan="1" colspan="1">
                  <named-content xmlns:xlink="http://www.w3.org/1999/xlink" content-type="dwc:verbatimCoordinates" xlink:type="simple"><named-content content-type="geo-json" specific-use="{&#34;type&#34;:&#34;Point&#34;,&#34;coordinates&#34;:[-76.371000,45.330000]}" id="NCID0EKMAI" xlink:type="simple">45.33, -76.371</named-content></named-content>
                </td><td rowspan="1" colspan="1">10.vii.2009</td><td rowspan="1" colspan="1">
                  <italic><tp:taxon-name><tp:taxon-name-part taxon-name-part-type="genus" reg="Macrocheles">Macro.</tp:taxon-name-part> <tp:taxon-name-part taxon-name-part-type="species" reg="willowae">willowae</tp:taxon-name-part></tp:taxon-name></italic> sp. n.</td><td rowspan="1" colspan="1">12</td><td rowspan="1" colspan="1">–</td></tr><tr><td rowspan="1" colspan="1">N143</td><td rowspan="1" colspan="1">
                  <italic><tp:taxon-name><tp:taxon-name-part taxon-name-part-type="genus" reg="Nicrophorus">Nicro.</tp:taxon-name-part> <tp:taxon-name-part taxon-name-part-type="species" reg="orbicollis">orbicollis</tp:taxon-name-part></tp:taxon-name></italic>
                </td><td rowspan="1" colspan="1">CAN, ON, Hamilton, Site 4-7</td><td rowspan="1" colspan="1"/><td rowspan="1" colspan="1">07.vii.2009</td><td rowspan="1" colspan="1">
                  <italic><tp:taxon-name><tp:taxon-name-part taxon-name-part-type="genus" reg="Macrocheles">Macro.</tp:taxon-name-part> <tp:taxon-name-part taxon-name-part-type="species" reg="willowae">willowae</tp:taxon-name-part></tp:taxon-name></italic> sp. n.</td><td rowspan="1" colspan="1">100</td><td rowspan="1" colspan="1">
                  <ext-link xmlns:xlink="http://www.w3.org/1999/xlink" ext-link-type="gen" xlink:href="MF192744" xlink:type="simple">MF192744</ext-link>
                </td></tr><tr><td rowspan="1" colspan="1">N145</td><td rowspan="1" colspan="1">
                  <italic><tp:taxon-name><tp:taxon-name-part taxon-name-part-type="genus" reg="Nicrophorus">Nicro.</tp:taxon-name-part> <tp:taxon-name-part taxon-name-part-type="species" reg="orbicollis">orbicollis</tp:taxon-name-part></tp:taxon-name></italic>
                </td><td rowspan="1" colspan="1">CAN, ON, Hamilton, Site 4-7</td><td rowspan="1" colspan="1"/><td rowspan="1" colspan="1">07.vii.2009</td><td rowspan="1" colspan="1">
                  <italic><tp:taxon-name><tp:taxon-name-part taxon-name-part-type="genus" reg="Macrocheles">Macro.</tp:taxon-name-part> <tp:taxon-name-part taxon-name-part-type="species" reg="willowae">willowae</tp:taxon-name-part></tp:taxon-name></italic> sp. n.</td><td rowspan="1" colspan="1">8</td><td rowspan="1" colspan="1">–</td></tr><tr><td rowspan="1" colspan="1">N147</td><td rowspan="1" colspan="1">
                  <italic><tp:taxon-name><tp:taxon-name-part taxon-name-part-type="genus" reg="Nicrophorus">Nicro.</tp:taxon-name-part> <tp:taxon-name-part taxon-name-part-type="species" reg="orbicollis">orbicollis</tp:taxon-name-part></tp:taxon-name></italic>
                </td><td rowspan="1" colspan="1">CAN, ON, Hamilton, Site 4-7</td><td rowspan="1" colspan="1"/><td rowspan="1" colspan="1">07.vii.2009</td><td rowspan="1" colspan="1">
                  <italic><tp:taxon-name><tp:taxon-name-part taxon-name-part-type="genus" reg="Macrocheles">Macro.</tp:taxon-name-part> <tp:taxon-name-part taxon-name-part-type="species" reg="willowae">willowae</tp:taxon-name-part></tp:taxon-name></italic> sp. n.</td><td rowspan="1" colspan="1">10</td><td rowspan="1" colspan="1">–</td></tr><tr><td rowspan="1" colspan="1">N153</td><td rowspan="1" colspan="1">
                  <italic><tp:taxon-name><tp:taxon-name-part taxon-name-part-type="genus" reg="Nicrophorus">Nicro.</tp:taxon-name-part> <tp:taxon-name-part taxon-name-part-type="species" reg="orbicollis">orbicollis</tp:taxon-name-part></tp:taxon-name></italic>
                </td><td rowspan="1" colspan="1">CAN, NS, Dartmouth, Wright’s Cove Rd.</td><td rowspan="1" colspan="1">
                  <named-content xmlns:xlink="http://www.w3.org/1999/xlink" content-type="dwc:verbatimCoordinates" xlink:type="simple"><named-content content-type="geo-json" specific-use="{&#34;type&#34;:&#34;Point&#34;,&#34;coordinates&#34;:[-63.611000,44.694000]}" id="NCID0E4SAI" xlink:type="simple">44.694, -63.611</named-content></named-content>
                </td><td rowspan="1" colspan="1">09.vii.2009</td><td rowspan="1" colspan="1">
                  <italic><tp:taxon-name><tp:taxon-name-part taxon-name-part-type="genus" reg="Macrocheles">Macro.</tp:taxon-name-part> <tp:taxon-name-part taxon-name-part-type="species" reg="willowae">willowae</tp:taxon-name-part></tp:taxon-name></italic> sp. n.</td><td rowspan="1" colspan="1">4</td><td rowspan="1" colspan="1">–</td></tr><tr><td rowspan="1" colspan="1">N160</td><td rowspan="1" colspan="1">
                  <italic><tp:taxon-name><tp:taxon-name-part taxon-name-part-type="genus" reg="Nicrophorus">Nicro.</tp:taxon-name-part> <tp:taxon-name-part taxon-name-part-type="species" reg="orbicollis">orbicollis</tp:taxon-name-part></tp:taxon-name></italic>
                </td><td rowspan="1" colspan="1">CAN, ON, Waterloo</td><td rowspan="1" colspan="1">
                  <named-content xmlns:xlink="http://www.w3.org/1999/xlink" content-type="dwc:verbatimCoordinates" xlink:type="simple"><named-content content-type="geo-json" specific-use="{&#34;type&#34;:&#34;Point&#34;,&#34;coordinates&#34;:[-80.211000,43.540000]}" id="NCID0EXUAI" xlink:type="simple">43.54, -80.211</named-content></named-content>
                </td><td rowspan="1" colspan="1">07.vii.2009</td><td rowspan="1" colspan="1">
                  <italic><tp:taxon-name><tp:taxon-name-part taxon-name-part-type="genus" reg="Macrocheles">Macro.</tp:taxon-name-part> <tp:taxon-name-part taxon-name-part-type="species" reg="willowae">willowae</tp:taxon-name-part></tp:taxon-name></italic> sp. n.</td><td rowspan="1" colspan="1">2</td><td rowspan="1" colspan="1">–</td></tr><tr><td rowspan="1" colspan="1">N161</td><td rowspan="1" colspan="1">
                  <italic><tp:taxon-name><tp:taxon-name-part taxon-name-part-type="genus" reg="Nicrophorus">Nicro.</tp:taxon-name-part> <tp:taxon-name-part taxon-name-part-type="species" reg="orbicollis">orbicollis</tp:taxon-name-part></tp:taxon-name></italic>
                </td><td rowspan="1" colspan="1">CAN, ON, Waterloo</td><td rowspan="1" colspan="1">
                  <named-content xmlns:xlink="http://www.w3.org/1999/xlink" content-type="dwc:verbatimCoordinates" xlink:type="simple"><named-content content-type="geo-json" specific-use="{&#34;type&#34;:&#34;Point&#34;,&#34;coordinates&#34;:[-80.211000,43.540000]}" id="NCID0ERWAI" xlink:type="simple">43.54, -80.211</named-content></named-content>
                </td><td rowspan="1" colspan="1">07.vii.2009</td><td rowspan="1" colspan="1">
                  <italic><tp:taxon-name><tp:taxon-name-part taxon-name-part-type="genus" reg="Macrocheles">Macro.</tp:taxon-name-part> <tp:taxon-name-part taxon-name-part-type="species" reg="willowae">willowae</tp:taxon-name-part></tp:taxon-name></italic> sp. n.</td><td rowspan="1" colspan="1">8</td><td rowspan="1" colspan="1">–</td></tr><tr><td rowspan="1" colspan="1">N165</td><td rowspan="1" colspan="1">
                  <italic><tp:taxon-name><tp:taxon-name-part taxon-name-part-type="genus" reg="Nicrophorus">Nicro.</tp:taxon-name-part> <tp:taxon-name-part taxon-name-part-type="species" reg="orbicollis">orbicollis</tp:taxon-name-part></tp:taxon-name></italic>
                </td><td rowspan="1" colspan="1">CAN, ON, Carbine Rd.</td><td rowspan="1" colspan="1">
                  <named-content xmlns:xlink="http://www.w3.org/1999/xlink" content-type="dwc:verbatimCoordinates" xlink:type="simple"><named-content content-type="geo-json" specific-use="{&#34;type&#34;:&#34;Point&#34;,&#34;coordinates&#34;:[-76.371000,45.330000]}" id="NCID0ELYAI" xlink:type="simple">45.33, -76.371</named-content></named-content>
                </td><td rowspan="1" colspan="1">23.vii.2009</td><td rowspan="1" colspan="1">
                  <italic><tp:taxon-name><tp:taxon-name-part taxon-name-part-type="genus" reg="Macrocheles">Macro.</tp:taxon-name-part> <tp:taxon-name-part taxon-name-part-type="species" reg="willowae">willowae</tp:taxon-name-part></tp:taxon-name></italic> sp. n.</td><td rowspan="1" colspan="1">17</td><td rowspan="1" colspan="1">–</td></tr><tr><td rowspan="1" colspan="1">N166</td><td rowspan="1" colspan="1">
                  <italic><tp:taxon-name><tp:taxon-name-part taxon-name-part-type="genus" reg="Nicrophorus">Nicro.</tp:taxon-name-part> <tp:taxon-name-part taxon-name-part-type="species" reg="orbicollis">orbicollis</tp:taxon-name-part></tp:taxon-name></italic>
                </td><td rowspan="1" colspan="1">CAN, ON, Carbine Rd.</td><td rowspan="1" colspan="1">
                  <named-content xmlns:xlink="http://www.w3.org/1999/xlink" content-type="dwc:verbatimCoordinates" xlink:type="simple"><named-content content-type="geo-json" specific-use="{&#34;type&#34;:&#34;Point&#34;,&#34;coordinates&#34;:[-76.371000,45.330000]}" id="NCID0EF1AI" xlink:type="simple">45.33, -76.371</named-content></named-content>
                </td><td rowspan="1" colspan="1">23.vii.2009</td><td rowspan="1" colspan="1">
                  <italic><tp:taxon-name><tp:taxon-name-part taxon-name-part-type="genus" reg="Macrocheles">Macro.</tp:taxon-name-part> <tp:taxon-name-part taxon-name-part-type="species" reg="willowae">willowae</tp:taxon-name-part></tp:taxon-name></italic> sp. n.</td><td rowspan="1" colspan="1">8</td><td rowspan="1" colspan="1">–</td></tr><tr><td rowspan="1" colspan="1">N167</td><td rowspan="1" colspan="1">
                  <italic><tp:taxon-name><tp:taxon-name-part taxon-name-part-type="genus" reg="Nicrophorus">Nicro.</tp:taxon-name-part> <tp:taxon-name-part taxon-name-part-type="species" reg="orbicollis">orbicollis</tp:taxon-name-part></tp:taxon-name></italic>
                </td><td rowspan="1" colspan="1">CAN, NS, Glenmont, Black Hole Rd.</td><td rowspan="1" colspan="1">
                  <named-content xmlns:xlink="http://www.w3.org/1999/xlink" content-type="dwc:verbatimCoordinates" xlink:type="simple"><named-content content-type="geo-json" specific-use="{&#34;type&#34;:&#34;Point&#34;,&#34;coordinates&#34;:[-64.296000,45.111000]}" id="NCID0E62AI" xlink:type="simple">45.111, -64.296</named-content></named-content>
                </td><td rowspan="1" colspan="1">17.vii.2009</td><td rowspan="1" colspan="1">
                  <italic><tp:taxon-name><tp:taxon-name-part taxon-name-part-type="genus" reg="Macrocheles">Macro.</tp:taxon-name-part> <tp:taxon-name-part taxon-name-part-type="species" reg="willowae">willowae</tp:taxon-name-part></tp:taxon-name></italic> sp. n.</td><td rowspan="1" colspan="1">9</td><td rowspan="1" colspan="1">–</td></tr><tr><td rowspan="1" colspan="1">N168</td><td rowspan="1" colspan="1">
                  <italic><tp:taxon-name><tp:taxon-name-part taxon-name-part-type="genus" reg="Nicrophorus">Nicro.</tp:taxon-name-part> <tp:taxon-name-part taxon-name-part-type="species" reg="orbicollis">orbicollis</tp:taxon-name-part></tp:taxon-name></italic>
                </td><td rowspan="1" colspan="1">CAN, NS, Cold Brook, Hwy 101</td><td rowspan="1" colspan="1">
                  <named-content xmlns:xlink="http://www.w3.org/1999/xlink" content-type="dwc:verbatimCoordinates" xlink:type="simple"><named-content content-type="geo-json" specific-use="{&#34;type&#34;:&#34;Point&#34;,&#34;coordinates&#34;:[-64.592000,45.079000]}" id="NCID0EZ4AI" xlink:type="simple">45.079, -64.592</named-content></named-content>
                </td><td rowspan="1" colspan="1">13.vii.2009</td><td rowspan="1" colspan="1">
                  <italic><tp:taxon-name><tp:taxon-name-part taxon-name-part-type="genus" reg="Macrocheles">Macro.</tp:taxon-name-part> <tp:taxon-name-part taxon-name-part-type="species" reg="willowae">willowae</tp:taxon-name-part></tp:taxon-name></italic> sp. n.</td><td rowspan="1" colspan="1">10</td><td rowspan="1" colspan="1">
                  <ext-link xmlns:xlink="http://www.w3.org/1999/xlink" ext-link-type="gen" xlink:href="MF192745" xlink:type="simple">MF192745</ext-link>
                </td></tr><tr><td rowspan="1" colspan="1">N169</td><td rowspan="1" colspan="1">
                  <italic><tp:taxon-name><tp:taxon-name-part taxon-name-part-type="genus" reg="Nicrophorus">Nicro.</tp:taxon-name-part> <tp:taxon-name-part taxon-name-part-type="species" reg="orbicollis">orbicollis</tp:taxon-name-part></tp:taxon-name></italic>
                </td><td rowspan="1" colspan="1">CAN, NS, Chipman</td><td rowspan="1" colspan="1">
                  <named-content xmlns:xlink="http://www.w3.org/1999/xlink" content-type="dwc:verbatimCoordinates" xlink:type="simple"><named-content content-type="geo-json" specific-use="{&#34;type&#34;:&#34;Point&#34;,&#34;coordinates&#34;:[-65.899000,46.174000]}" id="NCID0EZ6AI" xlink:type="simple">46.174, -65.899</named-content></named-content>
                </td><td rowspan="1" colspan="1">08.vii.2009</td><td rowspan="1" colspan="1">
                  <italic><tp:taxon-name><tp:taxon-name-part taxon-name-part-type="genus" reg="Macrocheles">Macro.</tp:taxon-name-part> <tp:taxon-name-part taxon-name-part-type="species" reg="willowae">willowae</tp:taxon-name-part></tp:taxon-name></italic> sp. n.</td><td rowspan="1" colspan="1">7</td><td rowspan="1" colspan="1">–</td></tr><tr><td rowspan="1" colspan="1">N174</td><td rowspan="1" colspan="1">
                  <italic><tp:taxon-name><tp:taxon-name-part taxon-name-part-type="genus" reg="Nicrophorus">Nicro.</tp:taxon-name-part> <tp:taxon-name-part taxon-name-part-type="species" reg="orbicollis">orbicollis</tp:taxon-name-part></tp:taxon-name></italic>
                </td><td rowspan="1" colspan="1">CAN, NS, Hantsport</td><td rowspan="1" colspan="1">
                  <named-content xmlns:xlink="http://www.w3.org/1999/xlink" content-type="dwc:verbatimCoordinates" xlink:type="simple"><named-content content-type="geo-json" specific-use="{&#34;type&#34;:&#34;Point&#34;,&#34;coordinates&#34;:[-64.184000,45.099000]}" id="NCID0ETBBI" xlink:type="simple">45.099, -64.184</named-content></named-content>
                </td><td rowspan="1" colspan="1">21.vii.2009</td><td rowspan="1" colspan="1">
                  <italic><tp:taxon-name><tp:taxon-name-part taxon-name-part-type="genus" reg="Macrocheles">Macro.</tp:taxon-name-part> <tp:taxon-name-part taxon-name-part-type="species" reg="willowae">willowae</tp:taxon-name-part></tp:taxon-name></italic> sp. n.</td><td rowspan="1" colspan="1">6</td><td rowspan="1" colspan="1">–</td></tr><tr><td rowspan="1" colspan="1">N178</td><td rowspan="1" colspan="1">
                  <italic><tp:taxon-name><tp:taxon-name-part taxon-name-part-type="genus" reg="Nicrophorus">Nicro.</tp:taxon-name-part> <tp:taxon-name-part taxon-name-part-type="species" reg="orbicollis">orbicollis</tp:taxon-name-part></tp:taxon-name></italic>
                </td><td rowspan="1" colspan="1">CAN, NS, East River off Hwy 329</td><td rowspan="1" colspan="1">
                  <named-content xmlns:xlink="http://www.w3.org/1999/xlink" content-type="dwc:verbatimCoordinates" xlink:type="simple"><named-content content-type="geo-json" specific-use="{&#34;type&#34;:&#34;Point&#34;,&#34;coordinates&#34;:[-64.164000,44.583000]}" id="NCID0ENDBI" xlink:type="simple">44.583, -64.164</named-content></named-content>
                </td><td rowspan="1" colspan="1">10.viii.2009</td><td rowspan="1" colspan="1">
                  <italic><tp:taxon-name><tp:taxon-name-part taxon-name-part-type="genus" reg="Macrocheles">Macro.</tp:taxon-name-part> <tp:taxon-name-part taxon-name-part-type="species" reg="willowae">willowae</tp:taxon-name-part></tp:taxon-name></italic> sp. n.</td><td rowspan="1" colspan="1">4</td><td rowspan="1" colspan="1">–</td></tr><tr><td rowspan="1" colspan="1">N180</td><td rowspan="1" colspan="1">
                  <italic><tp:taxon-name><tp:taxon-name-part taxon-name-part-type="genus" reg="Nicrophorus">Nicro.</tp:taxon-name-part> <tp:taxon-name-part taxon-name-part-type="species" reg="defodiens">defodiens</tp:taxon-name-part></tp:taxon-name></italic>
                </td><td rowspan="1" colspan="1">CAN, NS, Debert, Industrial Park</td><td rowspan="1" colspan="1">
                  <named-content xmlns:xlink="http://www.w3.org/1999/xlink" content-type="dwc:verbatimCoordinates" xlink:type="simple"><named-content content-type="geo-json" specific-use="{&#34;type&#34;:&#34;Point&#34;,&#34;coordinates&#34;:[-63.429000,45.428000]}" id="NCID0EHFBI" xlink:type="simple">45.428, -63.429</named-content></named-content>
                </td><td rowspan="1" colspan="1">05.viii.2009</td><td rowspan="1" colspan="1">
                  <italic><tp:taxon-name><tp:taxon-name-part taxon-name-part-type="genus" reg="Macrocheles">Macro.</tp:taxon-name-part> <tp:taxon-name-part taxon-name-part-type="species" reg="willowae">willowae</tp:taxon-name-part></tp:taxon-name></italic> sp. n.</td><td rowspan="1" colspan="1">3</td><td rowspan="1" colspan="1">–</td></tr><tr><td rowspan="1" colspan="1">N181</td><td rowspan="1" colspan="1">
                  <italic><tp:taxon-name><tp:taxon-name-part taxon-name-part-type="genus" reg="Nicrophorus">Nicro.</tp:taxon-name-part> <tp:taxon-name-part taxon-name-part-type="species" reg="orbicollis">orbicollis</tp:taxon-name-part></tp:taxon-name></italic>
                </td><td rowspan="1" colspan="1">CAN, ON, Carbine Rd.</td><td rowspan="1" colspan="1">
                  <named-content xmlns:xlink="http://www.w3.org/1999/xlink" content-type="dwc:verbatimCoordinates" xlink:type="simple"><named-content content-type="geo-json" specific-use="{&#34;type&#34;:&#34;Point&#34;,&#34;coordinates&#34;:[-76.371000,45.330000]}" id="NCID0EBHBI" xlink:type="simple">45.33, -76.371</named-content></named-content>
                </td><td rowspan="1" colspan="1">06.viii.2009</td><td rowspan="1" colspan="1">
                  <italic><tp:taxon-name><tp:taxon-name-part taxon-name-part-type="genus" reg="Macrocheles">Macro.</tp:taxon-name-part> <tp:taxon-name-part taxon-name-part-type="species" reg="willowae">willowae</tp:taxon-name-part></tp:taxon-name></italic> sp. n.</td><td rowspan="1" colspan="1">8</td><td rowspan="1" colspan="1">
                  <ext-link xmlns:xlink="http://www.w3.org/1999/xlink" ext-link-type="gen" xlink:href="MF192746" xlink:type="simple">MF192746</ext-link>
                </td></tr><tr><td rowspan="1" colspan="1">N185</td><td rowspan="1" colspan="1">
                  <italic><tp:taxon-name><tp:taxon-name-part taxon-name-part-type="genus" reg="Nicrophorus">Nicro.</tp:taxon-name-part> <tp:taxon-name-part taxon-name-part-type="species" reg="vespillo">vespillo</tp:taxon-name-part></tp:taxon-name></italic>
                </td><td rowspan="1" colspan="1">GER, Mooswald Forest, nr. Freiburg</td><td rowspan="1" colspan="1">
                  <named-content xmlns:xlink="http://www.w3.org/1999/xlink" content-type="dwc:verbatimCoordinates" xlink:type="simple"><named-content content-type="geo-json" specific-use="{&#34;type&#34;:&#34;Point&#34;,&#34;coordinates&#34;:[7.850000,48.000000]}" id="NCID0EBJBI" xlink:type="simple">48.0, 7.85</named-content></named-content>
                </td><td rowspan="1" colspan="1">vi.2009</td><td rowspan="1" colspan="1">
                  <italic><tp:taxon-name><tp:taxon-name-part taxon-name-part-type="genus" reg="Macrocheles">Macro.</tp:taxon-name-part> <tp:taxon-name-part taxon-name-part-type="species" reg="nataliae">nataliae</tp:taxon-name-part></tp:taxon-name></italic>
                </td><td rowspan="1" colspan="1">4</td><td rowspan="1" colspan="1">–</td></tr><tr><td rowspan="1" colspan="1">N186</td><td rowspan="1" colspan="1">
                  <italic><tp:taxon-name><tp:taxon-name-part taxon-name-part-type="genus" reg="Nicrophorus">Nicro.</tp:taxon-name-part> <tp:taxon-name-part taxon-name-part-type="species" reg="vespillo">vespillo</tp:taxon-name-part></tp:taxon-name></italic>
                </td><td rowspan="1" colspan="1">GER, Mooswald Forest, nr. Freiburg</td><td rowspan="1" colspan="1">
                  <named-content xmlns:xlink="http://www.w3.org/1999/xlink" content-type="dwc:verbatimCoordinates" xlink:type="simple"><named-content content-type="geo-json" specific-use="{&#34;type&#34;:&#34;Point&#34;,&#34;coordinates&#34;:[7.850000,48.000000]}" id="NCID0E2KBI" xlink:type="simple">48.0, 7.85</named-content></named-content>
                </td><td rowspan="1" colspan="1">vi.2009</td><td rowspan="1" colspan="1">
                  <italic><tp:taxon-name><tp:taxon-name-part taxon-name-part-type="genus" reg="Macrocheles">Macro.</tp:taxon-name-part> <tp:taxon-name-part taxon-name-part-type="species" reg="nataliae">nataliae</tp:taxon-name-part></tp:taxon-name></italic>
                </td><td rowspan="1" colspan="1">7</td><td rowspan="1" colspan="1">
                  <ext-link xmlns:xlink="http://www.w3.org/1999/xlink" ext-link-type="gen" xlink:href="MF192752" xlink:type="simple">MF192752</ext-link>
                </td></tr><tr><td rowspan="1" colspan="1">N187</td><td rowspan="1" colspan="1">
                  <italic><tp:taxon-name><tp:taxon-name-part taxon-name-part-type="genus" reg="Nicrophorus">Nicro.</tp:taxon-name-part> <tp:taxon-name-part taxon-name-part-type="species" reg="vespillo">vespillo</tp:taxon-name-part></tp:taxon-name></italic>
                </td><td rowspan="1" colspan="1">GER, Mooswald Forest, nr. Freiburg</td><td rowspan="1" colspan="1">
                  <named-content xmlns:xlink="http://www.w3.org/1999/xlink" content-type="dwc:verbatimCoordinates" xlink:type="simple"><named-content content-type="geo-json" specific-use="{&#34;type&#34;:&#34;Point&#34;,&#34;coordinates&#34;:[7.850000,48.000000]}" id="NCID0E2MBI" xlink:type="simple">48.0, 7.85</named-content></named-content>
                </td><td rowspan="1" colspan="1">vi.2009</td><td rowspan="1" colspan="1">
                  <italic><tp:taxon-name><tp:taxon-name-part taxon-name-part-type="genus" reg="Macrocheles">Macro.</tp:taxon-name-part> <tp:taxon-name-part taxon-name-part-type="species" reg="nataliae">nataliae</tp:taxon-name-part></tp:taxon-name></italic>
                </td><td rowspan="1" colspan="1">1</td><td rowspan="1" colspan="1">–</td></tr><tr><td rowspan="1" colspan="1">N188</td><td rowspan="1" colspan="1">
                  <italic><tp:taxon-name><tp:taxon-name-part taxon-name-part-type="genus" reg="Nicrophorus">Nicro.</tp:taxon-name-part> <tp:taxon-name-part taxon-name-part-type="species" reg="vespillo">vespillo</tp:taxon-name-part></tp:taxon-name></italic>
                </td><td rowspan="1" colspan="1">GER, Mooswald Forest, nr. Freiburg</td><td rowspan="1" colspan="1">
                  <named-content xmlns:xlink="http://www.w3.org/1999/xlink" content-type="dwc:verbatimCoordinates" xlink:type="simple"><named-content content-type="geo-json" specific-use="{&#34;type&#34;:&#34;Point&#34;,&#34;coordinates&#34;:[7.850000,48.000000]}" id="NCID0EVOBI" xlink:type="simple">48.0, 7.85</named-content></named-content>
                </td><td rowspan="1" colspan="1">vi.2009</td><td rowspan="1" colspan="1">
                  <italic><tp:taxon-name><tp:taxon-name-part taxon-name-part-type="genus" reg="Macrocheles">Macro.</tp:taxon-name-part> <tp:taxon-name-part taxon-name-part-type="species" reg="nataliae">nataliae</tp:taxon-name-part></tp:taxon-name></italic>
                </td><td rowspan="1" colspan="1">5</td><td rowspan="1" colspan="1">
                  <ext-link xmlns:xlink="http://www.w3.org/1999/xlink" ext-link-type="gen" xlink:href="MF192753" xlink:type="simple">MF192753</ext-link>
                </td></tr><tr><td rowspan="1" colspan="1">N191</td><td rowspan="1" colspan="1">
                  <italic><tp:taxon-name><tp:taxon-name-part taxon-name-part-type="genus" reg="Nicrophorus">Nicro.</tp:taxon-name-part> <tp:taxon-name-part taxon-name-part-type="species" reg="orbicollis">orbicollis</tp:taxon-name-part></tp:taxon-name></italic>
                </td><td rowspan="1" colspan="1">USA, CT, Bethany</td><td rowspan="1" colspan="1">
                  <named-content xmlns:xlink="http://www.w3.org/1999/xlink" content-type="dwc:verbatimCoordinates" xlink:type="simple"><named-content content-type="geo-json" specific-use="{&#34;type&#34;:&#34;Point&#34;,&#34;coordinates&#34;:[-72.961000,41.462000]}" id="NCID0EVQBI" xlink:type="simple">41.462, -72.961</named-content></named-content>
                </td><td rowspan="1" colspan="1">16.vii.2009</td><td rowspan="1" colspan="1">
                  <italic><tp:taxon-name><tp:taxon-name-part taxon-name-part-type="genus" reg="Macrocheles">Macro.</tp:taxon-name-part> <tp:taxon-name-part taxon-name-part-type="species" reg="willowae">willowae</tp:taxon-name-part></tp:taxon-name></italic> sp. n.</td><td rowspan="1" colspan="1">1</td><td rowspan="1" colspan="1">–</td></tr><tr><td rowspan="1" colspan="1">N192</td><td rowspan="1" colspan="1">
                  <italic><tp:taxon-name><tp:taxon-name-part taxon-name-part-type="genus" reg="Nicrophorus">Nicro.</tp:taxon-name-part> <tp:taxon-name-part taxon-name-part-type="species" reg="orbicollis">orbicollis</tp:taxon-name-part></tp:taxon-name></italic>
                </td><td rowspan="1" colspan="1">USA, CT, Bethany</td><td rowspan="1" colspan="1">
                  <named-content xmlns:xlink="http://www.w3.org/1999/xlink" content-type="dwc:verbatimCoordinates" xlink:type="simple"><named-content content-type="geo-json" specific-use="{&#34;type&#34;:&#34;Point&#34;,&#34;coordinates&#34;:[-72.961000,41.462000]}" id="NCID0EPSBI" xlink:type="simple">41.462, -72.961</named-content></named-content>
                </td><td rowspan="1" colspan="1">14.viii.2009</td><td rowspan="1" colspan="1">
                  <italic><tp:taxon-name><tp:taxon-name-part taxon-name-part-type="genus" reg="Macrocheles">Macro.</tp:taxon-name-part> <tp:taxon-name-part taxon-name-part-type="species" reg="willowae">willowae</tp:taxon-name-part></tp:taxon-name></italic> sp. n.</td><td rowspan="1" colspan="1">5</td><td rowspan="1" colspan="1">–</td></tr><tr><td rowspan="1" colspan="1">N216</td><td rowspan="1" colspan="1">
                  <italic><tp:taxon-name><tp:taxon-name-part taxon-name-part-type="genus" reg="Nicrophorus">Nicro.</tp:taxon-name-part> <tp:taxon-name-part taxon-name-part-type="species" reg="orbicollis">orbicollis</tp:taxon-name-part></tp:taxon-name></italic>
                </td><td rowspan="1" colspan="1">USA, NH, Durham</td><td rowspan="1" colspan="1">
                  <named-content xmlns:xlink="http://www.w3.org/1999/xlink" content-type="dwc:verbatimCoordinates" xlink:type="simple"><named-content content-type="geo-json" specific-use="{&#34;type&#34;:&#34;Point&#34;,&#34;coordinates&#34;:[-70.926000,43.134000]}" id="NCID0EJUBI" xlink:type="simple">43.134, -70.926</named-content></named-content>
                </td><td rowspan="1" colspan="1">07.vi.2009</td><td rowspan="1" colspan="1">
                  <italic><tp:taxon-name><tp:taxon-name-part taxon-name-part-type="genus" reg="Macrocheles">Macro.</tp:taxon-name-part> <tp:taxon-name-part taxon-name-part-type="species" reg="willowae">willowae</tp:taxon-name-part></tp:taxon-name></italic> sp. n.</td><td rowspan="1" colspan="1">215</td><td rowspan="1" colspan="1">–</td></tr><tr><td rowspan="1" colspan="1">N218</td><td rowspan="1" colspan="1">
                  <italic><tp:taxon-name><tp:taxon-name-part taxon-name-part-type="genus" reg="Nicrophorus">Nicro.</tp:taxon-name-part> <tp:taxon-name-part taxon-name-part-type="species" reg="orbicollis">orbicollis</tp:taxon-name-part></tp:taxon-name></italic>
                </td><td rowspan="1" colspan="1">USA, NH, Durham</td><td rowspan="1" colspan="1">
                  <named-content xmlns:xlink="http://www.w3.org/1999/xlink" content-type="dwc:verbatimCoordinates" xlink:type="simple"><named-content content-type="geo-json" specific-use="{&#34;type&#34;:&#34;Point&#34;,&#34;coordinates&#34;:[-70.926000,43.134000]}" id="NCID0EDWBI" xlink:type="simple">43.134, -70.926</named-content></named-content>
                </td><td rowspan="1" colspan="1">07.vi.2009</td><td rowspan="1" colspan="1">
                  <italic><tp:taxon-name><tp:taxon-name-part taxon-name-part-type="genus" reg="Macrocheles">Macro.</tp:taxon-name-part> <tp:taxon-name-part taxon-name-part-type="species" reg="willowae">willowae</tp:taxon-name-part></tp:taxon-name></italic> sp. n.</td><td rowspan="1" colspan="1">135</td><td rowspan="1" colspan="1">–</td></tr><tr><td rowspan="1" colspan="1">N222</td><td rowspan="1" colspan="1">
                  <italic><tp:taxon-name><tp:taxon-name-part taxon-name-part-type="genus" reg="Nicrophorus">Nicro.</tp:taxon-name-part> <tp:taxon-name-part taxon-name-part-type="species" reg="defodiens">defodiens</tp:taxon-name-part></tp:taxon-name></italic>
                </td><td rowspan="1" colspan="1">USA, NH, Durham</td><td rowspan="1" colspan="1">
                  <named-content xmlns:xlink="http://www.w3.org/1999/xlink" content-type="dwc:verbatimCoordinates" xlink:type="simple"><named-content content-type="geo-json" specific-use="{&#34;type&#34;:&#34;Point&#34;,&#34;coordinates&#34;:[-70.926000,43.134000]}" id="NCID0E4XBI" xlink:type="simple">43.134, -70.926</named-content></named-content>
                </td><td rowspan="1" colspan="1">07.vi.2009</td><td rowspan="1" colspan="1">
                  <italic><tp:taxon-name><tp:taxon-name-part taxon-name-part-type="genus" reg="Macrocheles">Macro.</tp:taxon-name-part> <tp:taxon-name-part taxon-name-part-type="species" reg="willowae">willowae</tp:taxon-name-part></tp:taxon-name></italic> sp. n.</td><td rowspan="1" colspan="1">30</td><td rowspan="1" colspan="1">–</td></tr><tr><td rowspan="1" colspan="1">N226</td><td rowspan="1" colspan="1">
                  <italic><tp:taxon-name><tp:taxon-name-part taxon-name-part-type="genus" reg="Nicrophorus">Nicro.</tp:taxon-name-part> <tp:taxon-name-part taxon-name-part-type="species" reg="orbicollis">orbicollis</tp:taxon-name-part></tp:taxon-name></italic>
                </td><td rowspan="1" colspan="1">USA, NH, Durham</td><td rowspan="1" colspan="1">
                  <named-content xmlns:xlink="http://www.w3.org/1999/xlink" content-type="dwc:verbatimCoordinates" xlink:type="simple"><named-content content-type="geo-json" specific-use="{&#34;type&#34;:&#34;Point&#34;,&#34;coordinates&#34;:[-70.926000,43.134000]}" id="NCID0EXZBI" xlink:type="simple">43.134, -70.926</named-content></named-content>
                </td><td rowspan="1" colspan="1">07.vi.2009</td><td rowspan="1" colspan="1">
                  <italic><tp:taxon-name><tp:taxon-name-part taxon-name-part-type="genus" reg="Macrocheles">Macro.</tp:taxon-name-part> <tp:taxon-name-part taxon-name-part-type="species" reg="willowae">willowae</tp:taxon-name-part></tp:taxon-name></italic> sp. n.</td><td rowspan="1" colspan="1">30</td><td rowspan="1" colspan="1">–</td></tr><tr><td rowspan="1" colspan="1">N228</td><td rowspan="1" colspan="1">
                  <italic><tp:taxon-name><tp:taxon-name-part taxon-name-part-type="genus" reg="Nicrophorus">Nicro.</tp:taxon-name-part> <tp:taxon-name-part taxon-name-part-type="species" reg="orbicollis">orbicollis</tp:taxon-name-part></tp:taxon-name></italic>
                </td><td rowspan="1" colspan="1">USA, NH, Durham</td><td rowspan="1" colspan="1">
                  <named-content xmlns:xlink="http://www.w3.org/1999/xlink" content-type="dwc:verbatimCoordinates" xlink:type="simple"><named-content content-type="geo-json" specific-use="{&#34;type&#34;:&#34;Point&#34;,&#34;coordinates&#34;:[-70.926000,43.134000]}" id="NCID0ER2BI" xlink:type="simple">43.134, -70.926</named-content></named-content>
                </td><td rowspan="1" colspan="1">07.vi.2009</td><td rowspan="1" colspan="1">
                  <italic><tp:taxon-name><tp:taxon-name-part taxon-name-part-type="genus" reg="Macrocheles">Macro.</tp:taxon-name-part> <tp:taxon-name-part taxon-name-part-type="species" reg="willowae">willowae</tp:taxon-name-part></tp:taxon-name></italic> sp. n.</td><td rowspan="1" colspan="1">97</td><td rowspan="1" colspan="1">–</td></tr><tr><td rowspan="1" colspan="1">N234</td><td rowspan="1" colspan="1">
                  <italic><tp:taxon-name><tp:taxon-name-part taxon-name-part-type="genus" reg="Nicrophorus">Nicro.</tp:taxon-name-part> <tp:taxon-name-part taxon-name-part-type="species" reg="marginatus">marginatus</tp:taxon-name-part></tp:taxon-name></italic>
                </td><td rowspan="1" colspan="1">CAN, AB, Onefour</td><td rowspan="1" colspan="1">
                  <named-content xmlns:xlink="http://www.w3.org/1999/xlink" content-type="dwc:verbatimCoordinates" xlink:type="simple"><named-content content-type="geo-json" specific-use="{&#34;type&#34;:&#34;Point&#34;,&#34;coordinates&#34;:[-110.470000,49.121000]}" id="NCID0EL4BI" xlink:type="simple">49.121, -110.47</named-content></named-content>
                </td><td rowspan="1" colspan="1">17.vi.2003</td><td rowspan="1" colspan="1">
                  <italic><tp:taxon-name><tp:taxon-name-part taxon-name-part-type="genus" reg="Macrocheles">Macro.</tp:taxon-name-part> <tp:taxon-name-part taxon-name-part-type="species" reg="pratum">pratum</tp:taxon-name-part></tp:taxon-name></italic> sp. n.</td><td rowspan="1" colspan="1">10</td><td rowspan="1" colspan="1">–</td></tr><tr><td rowspan="1" colspan="1">N235</td><td rowspan="1" colspan="1">
                  <italic><tp:taxon-name><tp:taxon-name-part taxon-name-part-type="genus" reg="Nicrophorus">Nicro.</tp:taxon-name-part> <tp:taxon-name-part taxon-name-part-type="species" reg="guttula">guttula</tp:taxon-name-part></tp:taxon-name></italic>
                </td><td rowspan="1" colspan="1">CAN, AB, Onefour</td><td rowspan="1" colspan="1">
                  <named-content xmlns:xlink="http://www.w3.org/1999/xlink" content-type="dwc:verbatimCoordinates" xlink:type="simple"><named-content content-type="geo-json" specific-use="{&#34;type&#34;:&#34;Point&#34;,&#34;coordinates&#34;:[-110.470000,49.121000]}" id="NCID0EF6BI" xlink:type="simple">49.121, -110.47</named-content></named-content>
                </td><td rowspan="1" colspan="1">17.vi.2003</td><td rowspan="1" colspan="1">
                  <italic><tp:taxon-name><tp:taxon-name-part taxon-name-part-type="genus" reg="Macrocheles">Macro.</tp:taxon-name-part> <tp:taxon-name-part taxon-name-part-type="species" reg="pratum">pratum</tp:taxon-name-part></tp:taxon-name></italic> sp. n.</td><td rowspan="1" colspan="1">7</td><td rowspan="1" colspan="1">–</td></tr><tr><td rowspan="1" colspan="1">N235x</td><td rowspan="1" colspan="1">
                  <italic><tp:taxon-name><tp:taxon-name-part taxon-name-part-type="genus" reg="Nicrophorus">Nicro.</tp:taxon-name-part> <tp:taxon-name-part taxon-name-part-type="species" reg="marginatus">marginatus</tp:taxon-name-part></tp:taxon-name></italic>
                </td><td rowspan="1" colspan="1">CAN, AB, Onefour</td><td rowspan="1" colspan="1">
                  <named-content xmlns:xlink="http://www.w3.org/1999/xlink" content-type="dwc:verbatimCoordinates" xlink:type="simple"><named-content content-type="geo-json" specific-use="{&#34;type&#34;:&#34;Point&#34;,&#34;coordinates&#34;:[-110.470000,49.121000]}" id="NCID0E6ACI" xlink:type="simple">49.121, -110.47</named-content></named-content>
                </td><td rowspan="1" colspan="1">04.vii.2002</td><td rowspan="1" colspan="1">
                  <italic><tp:taxon-name><tp:taxon-name-part taxon-name-part-type="genus" reg="Macrocheles">Macro.</tp:taxon-name-part> <tp:taxon-name-part taxon-name-part-type="species" reg="pratum">pratum</tp:taxon-name-part></tp:taxon-name></italic> sp. n.</td><td rowspan="1" colspan="1">3</td><td rowspan="1" colspan="1">–</td></tr><tr><td rowspan="1" colspan="1">N236</td><td rowspan="1" colspan="1">
                  <italic><tp:taxon-name><tp:taxon-name-part taxon-name-part-type="genus" reg="Nicrophorus">Nicro.</tp:taxon-name-part> <tp:taxon-name-part taxon-name-part-type="species" reg="obscurus">obscurus</tp:taxon-name-part></tp:taxon-name></italic>
                </td><td rowspan="1" colspan="1">CAN, AB, Onefour</td><td rowspan="1" colspan="1">
                  <named-content xmlns:xlink="http://www.w3.org/1999/xlink" content-type="dwc:verbatimCoordinates" xlink:type="simple"><named-content content-type="geo-json" specific-use="{&#34;type&#34;:&#34;Point&#34;,&#34;coordinates&#34;:[-110.470000,49.121000]}" id="NCID0EZCCI" xlink:type="simple">49.121, -110.47</named-content></named-content>
                </td><td rowspan="1" colspan="1">04.vii.2002</td><td rowspan="1" colspan="1">
                  <italic><tp:taxon-name><tp:taxon-name-part taxon-name-part-type="genus" reg="Macrocheles">Macro.</tp:taxon-name-part> <tp:taxon-name-part taxon-name-part-type="species" reg="pratum">pratum</tp:taxon-name-part></tp:taxon-name></italic> sp. n.</td><td rowspan="1" colspan="1">5</td><td rowspan="1" colspan="1">–</td></tr><tr><td rowspan="1" colspan="1">N237</td><td rowspan="1" colspan="1">
                  <italic><tp:taxon-name><tp:taxon-name-part taxon-name-part-type="genus" reg="Nicrophorus">Nicro.</tp:taxon-name-part> <tp:taxon-name-part taxon-name-part-type="species" reg="marginatus">marginatus</tp:taxon-name-part></tp:taxon-name></italic>
                </td><td rowspan="1" colspan="1">CAN, AB, Onefour</td><td rowspan="1" colspan="1">
                  <named-content xmlns:xlink="http://www.w3.org/1999/xlink" content-type="dwc:verbatimCoordinates" xlink:type="simple"><named-content content-type="geo-json" specific-use="{&#34;type&#34;:&#34;Point&#34;,&#34;coordinates&#34;:[-110.470000,49.121000]}" id="NCID0ETECI" xlink:type="simple">49.121, -110.47</named-content></named-content>
                </td><td rowspan="1" colspan="1">17.vi.2003</td><td rowspan="1" colspan="1">
                  <italic><tp:taxon-name><tp:taxon-name-part taxon-name-part-type="genus" reg="Macrocheles">Macro.</tp:taxon-name-part> <tp:taxon-name-part taxon-name-part-type="species" reg="pratum">pratum</tp:taxon-name-part></tp:taxon-name></italic> sp. n.</td><td rowspan="1" colspan="1">13</td><td rowspan="1" colspan="1">–</td></tr><tr><td rowspan="1" colspan="1">N238</td><td rowspan="1" colspan="1">
                  <italic><tp:taxon-name><tp:taxon-name-part taxon-name-part-type="genus" reg="Nicrophorus">Nicro.</tp:taxon-name-part> <tp:taxon-name-part taxon-name-part-type="species" reg="obscurus">obscurus</tp:taxon-name-part></tp:taxon-name></italic>
                </td><td rowspan="1" colspan="1">CAN, AB, Onefour</td><td rowspan="1" colspan="1">
                  <named-content xmlns:xlink="http://www.w3.org/1999/xlink" content-type="dwc:verbatimCoordinates" xlink:type="simple"><named-content content-type="geo-json" specific-use="{&#34;type&#34;:&#34;Point&#34;,&#34;coordinates&#34;:[-110.470000,49.121000]}" id="NCID0ENGCI" xlink:type="simple">49.121, -110.47</named-content></named-content>
                </td><td rowspan="1" colspan="1">17.vi.2003</td><td rowspan="1" colspan="1">
                  <italic><tp:taxon-name><tp:taxon-name-part taxon-name-part-type="genus" reg="Macrocheles">Macro.</tp:taxon-name-part> <tp:taxon-name-part taxon-name-part-type="species" reg="pratum">pratum</tp:taxon-name-part></tp:taxon-name></italic> sp. n.</td><td rowspan="1" colspan="1">5</td><td rowspan="1" colspan="1">–</td></tr><tr><td rowspan="1" colspan="1">N239</td><td rowspan="1" colspan="1">
                  <italic><tp:taxon-name><tp:taxon-name-part taxon-name-part-type="genus" reg="Nicrophorus">Nicro.</tp:taxon-name-part> <tp:taxon-name-part taxon-name-part-type="species" reg="obscurus">obscurus</tp:taxon-name-part></tp:taxon-name></italic>
                </td><td rowspan="1" colspan="1">CAN, AB, Onefour</td><td rowspan="1" colspan="1">
                  <named-content xmlns:xlink="http://www.w3.org/1999/xlink" content-type="dwc:verbatimCoordinates" xlink:type="simple"><named-content content-type="geo-json" specific-use="{&#34;type&#34;:&#34;Point&#34;,&#34;coordinates&#34;:[-110.470000,49.121000]}" id="NCID0EHICI" xlink:type="simple">49.121, -110.47</named-content></named-content>
                </td><td rowspan="1" colspan="1">17.vi.2003</td><td rowspan="1" colspan="1">
                  <italic><tp:taxon-name><tp:taxon-name-part taxon-name-part-type="genus" reg="Macrocheles">Macro.</tp:taxon-name-part> <tp:taxon-name-part taxon-name-part-type="species" reg="pratum">pratum</tp:taxon-name-part></tp:taxon-name></italic> sp. n.</td><td rowspan="1" colspan="1">11</td><td rowspan="1" colspan="1">–</td></tr><tr><td rowspan="1" colspan="1">N240</td><td rowspan="1" colspan="1">
                  <italic><tp:taxon-name><tp:taxon-name-part taxon-name-part-type="genus" reg="Nicrophorus">Nicro.</tp:taxon-name-part> <tp:taxon-name-part taxon-name-part-type="species" reg="marginatus">marginatus</tp:taxon-name-part></tp:taxon-name></italic>
                </td><td rowspan="1" colspan="1">CAN, AB, Onefour</td><td rowspan="1" colspan="1">
                  <named-content xmlns:xlink="http://www.w3.org/1999/xlink" content-type="dwc:verbatimCoordinates" xlink:type="simple"><named-content content-type="geo-json" specific-use="{&#34;type&#34;:&#34;Point&#34;,&#34;coordinates&#34;:[-110.470000,49.121000]}" id="NCID0EBKCI" xlink:type="simple">49.121, -110.47</named-content></named-content>
                </td><td rowspan="1" colspan="1">17.vi.2003</td><td rowspan="1" colspan="1">
                  <italic><tp:taxon-name><tp:taxon-name-part taxon-name-part-type="genus" reg="Macrocheles">Macro.</tp:taxon-name-part> <tp:taxon-name-part taxon-name-part-type="species" reg="pratum">pratum</tp:taxon-name-part></tp:taxon-name></italic> sp. n.</td><td rowspan="1" colspan="1">13</td><td rowspan="1" colspan="1">–</td></tr><tr><td rowspan="1" colspan="1">N242</td><td rowspan="1" colspan="1">
                  <italic><tp:taxon-name><tp:taxon-name-part taxon-name-part-type="genus" reg="Nicrophorus">Nicro.</tp:taxon-name-part> <tp:taxon-name-part taxon-name-part-type="species" reg="hybridus">hybridus</tp:taxon-name-part></tp:taxon-name></italic>
                </td><td rowspan="1" colspan="1">CAN, AB, Onefour</td><td rowspan="1" colspan="1">
                  <named-content xmlns:xlink="http://www.w3.org/1999/xlink" content-type="dwc:verbatimCoordinates" xlink:type="simple"><named-content content-type="geo-json" specific-use="{&#34;type&#34;:&#34;Point&#34;,&#34;coordinates&#34;:[-110.470000,49.121000]}" id="NCID0E2LCI" xlink:type="simple">49.121, -110.47</named-content></named-content>
                </td><td rowspan="1" colspan="1">18.vii.2002</td><td rowspan="1" colspan="1">
                  <italic><tp:taxon-name><tp:taxon-name-part taxon-name-part-type="genus" reg="Macrocheles">Macro.</tp:taxon-name-part> <tp:taxon-name-part taxon-name-part-type="species" reg="pratum">pratum</tp:taxon-name-part></tp:taxon-name></italic> sp. n.</td><td rowspan="1" colspan="1">7</td><td rowspan="1" colspan="1">
                  <ext-link xmlns:xlink="http://www.w3.org/1999/xlink" ext-link-type="gen" xlink:href="MF192751" xlink:type="simple">MF192751</ext-link>
                </td></tr><tr><td rowspan="1" colspan="1">N243</td><td rowspan="1" colspan="1">
                  <italic><tp:taxon-name><tp:taxon-name-part taxon-name-part-type="genus" reg="Nicrophorus">Nicro.</tp:taxon-name-part> <tp:taxon-name-part taxon-name-part-type="species" reg="guttula">guttula</tp:taxon-name-part></tp:taxon-name></italic>
                </td><td rowspan="1" colspan="1">CAN, AB, Onefour</td><td rowspan="1" colspan="1">
                  <named-content xmlns:xlink="http://www.w3.org/1999/xlink" content-type="dwc:verbatimCoordinates" xlink:type="simple"><named-content content-type="geo-json" specific-use="{&#34;type&#34;:&#34;Point&#34;,&#34;coordinates&#34;:[-110.470000,49.121000]}" id="NCID0E2NCI" xlink:type="simple">49.121, -110.47</named-content></named-content>
                </td><td rowspan="1" colspan="1">17.vi.2003</td><td rowspan="1" colspan="1">
                  <italic><tp:taxon-name><tp:taxon-name-part taxon-name-part-type="genus" reg="Macrocheles">Macro.</tp:taxon-name-part> <tp:taxon-name-part taxon-name-part-type="species" reg="pratum">pratum</tp:taxon-name-part></tp:taxon-name></italic> sp. n.</td><td rowspan="1" colspan="1">7</td><td rowspan="1" colspan="1">–</td></tr><tr><td rowspan="1" colspan="1">N244</td><td rowspan="1" colspan="1">
                  <italic><tp:taxon-name><tp:taxon-name-part taxon-name-part-type="genus" reg="Nicrophorus">Nicro.</tp:taxon-name-part> <tp:taxon-name-part taxon-name-part-type="species" reg="guttula">guttula</tp:taxon-name-part></tp:taxon-name></italic>
                </td><td rowspan="1" colspan="1">CAN, AB, Onefour</td><td rowspan="1" colspan="1">
                  <named-content xmlns:xlink="http://www.w3.org/1999/xlink" content-type="dwc:verbatimCoordinates" xlink:type="simple"><named-content content-type="geo-json" specific-use="{&#34;type&#34;:&#34;Point&#34;,&#34;coordinates&#34;:[-110.470000,49.121000]}" id="NCID0EVPCI" xlink:type="simple">49.121, -110.47</named-content></named-content>
                </td><td rowspan="1" colspan="1">17.vi.2003</td><td rowspan="1" colspan="1">
                  <italic><tp:taxon-name><tp:taxon-name-part taxon-name-part-type="genus" reg="Macrocheles">Macro.</tp:taxon-name-part> <tp:taxon-name-part taxon-name-part-type="species" reg="pratum">pratum</tp:taxon-name-part></tp:taxon-name></italic> sp. n.</td><td rowspan="1" colspan="1">7</td><td rowspan="1" colspan="1">–</td></tr><tr><td rowspan="1" colspan="1">N246</td><td rowspan="1" colspan="1">
                  <italic><tp:taxon-name><tp:taxon-name-part taxon-name-part-type="genus" reg="Nicrophorus">Nicro.</tp:taxon-name-part> <tp:taxon-name-part taxon-name-part-type="species" reg="hybridus">hybridus</tp:taxon-name-part></tp:taxon-name></italic>
                </td><td rowspan="1" colspan="1">CAN, AB, Onefour</td><td rowspan="1" colspan="1">
                  <named-content xmlns:xlink="http://www.w3.org/1999/xlink" content-type="dwc:verbatimCoordinates" xlink:type="simple"><named-content content-type="geo-json" specific-use="{&#34;type&#34;:&#34;Point&#34;,&#34;coordinates&#34;:[-110.470000,49.121000]}" id="NCID0EPRCI" xlink:type="simple">49.121, -110.47</named-content></named-content>
                </td><td rowspan="1" colspan="1">18.vii.2002</td><td rowspan="1" colspan="1">
                  <italic><tp:taxon-name><tp:taxon-name-part taxon-name-part-type="genus" reg="Macrocheles">Macro.</tp:taxon-name-part> <tp:taxon-name-part taxon-name-part-type="species" reg="pratum">pratum</tp:taxon-name-part></tp:taxon-name></italic> sp. n.</td><td rowspan="1" colspan="1">10</td><td rowspan="1" colspan="1">–</td></tr><tr><td rowspan="1" colspan="1">N274</td><td rowspan="1" colspan="1">
                  <italic><tp:taxon-name><tp:taxon-name-part taxon-name-part-type="genus" reg="Nicrophorus">Nicro.</tp:taxon-name-part> <tp:taxon-name-part taxon-name-part-type="species" reg="marginatus">marginatus</tp:taxon-name-part></tp:taxon-name></italic>
                </td><td rowspan="1" colspan="1">CAN, AB, Onefour</td><td rowspan="1" colspan="1">
                  <named-content xmlns:xlink="http://www.w3.org/1999/xlink" content-type="dwc:verbatimCoordinates" xlink:type="simple"><named-content content-type="geo-json" specific-use="{&#34;type&#34;:&#34;Point&#34;,&#34;coordinates&#34;:[-110.470000,49.121000]}" id="NCID0EJTCI" xlink:type="simple">49.121, -110.47</named-content></named-content>
                </td><td rowspan="1" colspan="1">17.vi.2003</td><td rowspan="1" colspan="1">
                  <italic><tp:taxon-name><tp:taxon-name-part taxon-name-part-type="genus" reg="Macrocheles">Macro.</tp:taxon-name-part> <tp:taxon-name-part taxon-name-part-type="species" reg="glaber">glaber</tp:taxon-name-part></tp:taxon-name></italic>
                </td><td rowspan="1" colspan="1">8</td><td rowspan="1" colspan="1">–</td></tr><tr><td rowspan="1" colspan="1">N275</td><td rowspan="1" colspan="1">
                  <italic><tp:taxon-name><tp:taxon-name-part taxon-name-part-type="genus" reg="Nicrophorus">Nicro.</tp:taxon-name-part> <tp:taxon-name-part taxon-name-part-type="species" reg="obscurus">obscurus</tp:taxon-name-part></tp:taxon-name></italic>
                </td><td rowspan="1" colspan="1">CAN, AB, Onefour</td><td rowspan="1" colspan="1">
                  <named-content xmlns:xlink="http://www.w3.org/1999/xlink" content-type="dwc:verbatimCoordinates" xlink:type="simple"><named-content content-type="geo-json" specific-use="{&#34;type&#34;:&#34;Point&#34;,&#34;coordinates&#34;:[-110.470000,49.121000]}" id="NCID0EDVCI" xlink:type="simple">49.121, -110.47</named-content></named-content>
                </td><td rowspan="1" colspan="1">17.vi.2003</td><td rowspan="1" colspan="1">
                  <italic><tp:taxon-name><tp:taxon-name-part taxon-name-part-type="genus" reg="Macrocheles">Macro.</tp:taxon-name-part> <tp:taxon-name-part taxon-name-part-type="species" reg="glaber">glaber</tp:taxon-name-part></tp:taxon-name></italic>
                </td><td rowspan="1" colspan="1">1</td><td rowspan="1" colspan="1">–</td></tr><tr><td rowspan="1" colspan="1">N295</td><td rowspan="1" colspan="1">
                  <italic><tp:taxon-name><tp:taxon-name-part taxon-name-part-type="genus" reg="Nicrophorus">Nicro.</tp:taxon-name-part> <tp:taxon-name-part taxon-name-part-type="species" reg="carolinus">carolinus</tp:taxon-name-part></tp:taxon-name></italic>
                </td><td rowspan="1" colspan="1">USA, NE, Kearney Co.</td><td rowspan="1" colspan="1"/><td rowspan="1" colspan="1">05.vi.2009</td><td rowspan="1" colspan="1">
                  <italic><tp:taxon-name><tp:taxon-name-part taxon-name-part-type="genus" reg="Macrocheles">Macro.</tp:taxon-name-part> <tp:taxon-name-part taxon-name-part-type="species" reg="kaiju">kaiju</tp:taxon-name-part></tp:taxon-name></italic> sp. n.</td><td rowspan="1" colspan="1">1</td><td rowspan="1" colspan="1">–</td></tr><tr><td rowspan="1" colspan="1">N295</td><td rowspan="1" colspan="1">
                  <italic><tp:taxon-name><tp:taxon-name-part taxon-name-part-type="genus" reg="Nicrophorus">Nicro.</tp:taxon-name-part> <tp:taxon-name-part taxon-name-part-type="species" reg="carolinus">carolinus</tp:taxon-name-part></tp:taxon-name></italic>
                </td><td rowspan="1" colspan="1">USA, NE, Kearney Co.</td><td rowspan="1" colspan="1"/><td rowspan="1" colspan="1">05.vi.2009</td><td rowspan="1" colspan="1">
                  <italic><tp:taxon-name><tp:taxon-name-part taxon-name-part-type="genus" reg="Macrocheles">Macro.</tp:taxon-name-part></tp:taxon-name></italic> sp.</td><td rowspan="1" colspan="1">4</td><td rowspan="1" colspan="1">–</td></tr><tr><td rowspan="1" colspan="1">N298</td><td rowspan="1" colspan="1">
                  <italic><tp:taxon-name><tp:taxon-name-part taxon-name-part-type="genus" reg="Nicrophorus">Nicro.</tp:taxon-name-part> <tp:taxon-name-part taxon-name-part-type="species" reg="carolinus">carolinus</tp:taxon-name-part></tp:taxon-name></italic>
                </td><td rowspan="1" colspan="1">USA, NE, Kearney Co.</td><td rowspan="1" colspan="1"/><td rowspan="1" colspan="1">05.vi.2009</td><td rowspan="1" colspan="1">
                  <italic><tp:taxon-name><tp:taxon-name-part taxon-name-part-type="genus" reg="Macrocheles">Macro.</tp:taxon-name-part> <tp:taxon-name-part taxon-name-part-type="species" reg="kaiju">kaiju</tp:taxon-name-part></tp:taxon-name></italic> sp. n.</td><td rowspan="1" colspan="1">2</td><td rowspan="1" colspan="1">–</td></tr><tr><td rowspan="1" colspan="1">N298</td><td rowspan="1" colspan="1">
                  <italic><tp:taxon-name><tp:taxon-name-part taxon-name-part-type="genus" reg="Nicrophorus">Nicro.</tp:taxon-name-part> <tp:taxon-name-part taxon-name-part-type="species" reg="carolinus">carolinus</tp:taxon-name-part></tp:taxon-name></italic>
                </td><td rowspan="1" colspan="1">USA, NE, Kearney Co.</td><td rowspan="1" colspan="1"/><td rowspan="1" colspan="1">05.vi.2009</td><td rowspan="1" colspan="1">
                  <italic><tp:taxon-name><tp:taxon-name-part taxon-name-part-type="genus" reg="Macrocheles">Macro.</tp:taxon-name-part></tp:taxon-name></italic> sp.</td><td rowspan="1" colspan="1">3</td><td rowspan="1" colspan="1">–</td></tr><tr><td rowspan="1" colspan="1">N303</td><td rowspan="1" colspan="1">
                  <italic><tp:taxon-name><tp:taxon-name-part taxon-name-part-type="genus" reg="Nicrophorus">Nicro.</tp:taxon-name-part> <tp:taxon-name-part taxon-name-part-type="species" reg="pustulatus">pustulatus</tp:taxon-name-part></tp:taxon-name></italic>
                </td><td rowspan="1" colspan="1">USA, NE, Kearney Co.</td><td rowspan="1" colspan="1"/><td rowspan="1" colspan="1">13.vii.2009</td><td rowspan="1" colspan="1">
                  <italic><tp:taxon-name><tp:taxon-name-part taxon-name-part-type="genus" reg="Macrocheles">Macro.</tp:taxon-name-part> <tp:taxon-name-part taxon-name-part-type="species" reg="pratum">pratum</tp:taxon-name-part></tp:taxon-name></italic> sp. n.</td><td rowspan="1" colspan="1">3</td><td rowspan="1" colspan="1">–</td></tr><tr><td rowspan="1" colspan="1">N308</td><td rowspan="1" colspan="1">
                  <italic><tp:taxon-name><tp:taxon-name-part taxon-name-part-type="genus" reg="Nicrophorus">Nicro.</tp:taxon-name-part> <tp:taxon-name-part taxon-name-part-type="species" reg="marginatus">marginatus</tp:taxon-name-part></tp:taxon-name></italic>
                </td><td rowspan="1" colspan="1">CAN, AB, Onefour</td><td rowspan="1" colspan="1">
                  <named-content xmlns:xlink="http://www.w3.org/1999/xlink" content-type="dwc:verbatimCoordinates" xlink:type="simple"><named-content content-type="geo-json" specific-use="{&#34;type&#34;:&#34;Point&#34;,&#34;coordinates&#34;:[-110.470000,49.121000]}" id="NCID0EK5CI" xlink:type="simple">49.121, -110.47</named-content></named-content>
                </td><td rowspan="1" colspan="1">17.vi.2003</td><td rowspan="1" colspan="1">
                  <italic><tp:taxon-name><tp:taxon-name-part taxon-name-part-type="genus" reg="Macrocheles">Macro.</tp:taxon-name-part> <tp:taxon-name-part taxon-name-part-type="species" reg="pratum">pratum</tp:taxon-name-part></tp:taxon-name></italic> sp. n.</td><td rowspan="1" colspan="1">86</td><td rowspan="1" colspan="1">–</td></tr><tr><td rowspan="1" colspan="1">N329</td><td rowspan="1" colspan="1">
                  <italic><tp:taxon-name><tp:taxon-name-part taxon-name-part-type="genus" reg="Nicrophorus">Nicro.</tp:taxon-name-part> <tp:taxon-name-part taxon-name-part-type="species" reg="orbicollis">orbicollis</tp:taxon-name-part></tp:taxon-name></italic>
                </td><td rowspan="1" colspan="1">USA, NH</td><td rowspan="1" colspan="1"/><td rowspan="1" colspan="1">2009</td><td rowspan="1" colspan="1">
                  <italic><tp:taxon-name><tp:taxon-name-part taxon-name-part-type="genus" reg="Macrocheles">Macro.</tp:taxon-name-part> <tp:taxon-name-part taxon-name-part-type="species" reg="willowae">willowae</tp:taxon-name-part></tp:taxon-name></italic> sp. n.</td><td rowspan="1" colspan="1">41</td><td rowspan="1" colspan="1">–</td></tr><tr><td rowspan="1" colspan="1">N330</td><td rowspan="1" colspan="1">
                  <italic><tp:taxon-name><tp:taxon-name-part taxon-name-part-type="genus" reg="Nicrophorus">Nicro.</tp:taxon-name-part> <tp:taxon-name-part taxon-name-part-type="species" reg="orbicollis">orbicollis</tp:taxon-name-part></tp:taxon-name></italic>
                </td><td rowspan="1" colspan="1">USA, NH</td><td rowspan="1" colspan="1"/><td rowspan="1" colspan="1">2009</td><td rowspan="1" colspan="1">
                  <italic><tp:taxon-name><tp:taxon-name-part taxon-name-part-type="genus" reg="Macrocheles">Macro.</tp:taxon-name-part> <tp:taxon-name-part taxon-name-part-type="species" reg="willowae">willowae</tp:taxon-name-part></tp:taxon-name></italic> sp. n.</td><td rowspan="1" colspan="1">91</td><td rowspan="1" colspan="1">–</td></tr><tr><td rowspan="1" colspan="1">N331</td><td rowspan="1" colspan="1">
                  <italic><tp:taxon-name><tp:taxon-name-part taxon-name-part-type="genus" reg="Nicrophorus">Nicro.</tp:taxon-name-part> <tp:taxon-name-part taxon-name-part-type="species" reg="orbicollis">orbicollis</tp:taxon-name-part></tp:taxon-name></italic>
                </td><td rowspan="1" colspan="1">USA, CT, Bethany</td><td rowspan="1" colspan="1">
                  <named-content xmlns:xlink="http://www.w3.org/1999/xlink" content-type="dwc:verbatimCoordinates" xlink:type="simple"><named-content content-type="geo-json" specific-use="{&#34;type&#34;:&#34;Point&#34;,&#34;coordinates&#34;:[-72.961000,41.462000]}" id="NCID0EGDDI" xlink:type="simple">41.462, -72.961</named-content></named-content>
                </td><td rowspan="1" colspan="1">2009</td><td rowspan="1" colspan="1">
                  <italic><tp:taxon-name><tp:taxon-name-part taxon-name-part-type="genus" reg="Macrocheles">Macro.</tp:taxon-name-part> <tp:taxon-name-part taxon-name-part-type="species" reg="willowae">willowae</tp:taxon-name-part></tp:taxon-name></italic> sp. n.</td><td rowspan="1" colspan="1">13</td><td rowspan="1" colspan="1">–</td></tr><tr><td rowspan="1" colspan="1">N332</td><td rowspan="1" colspan="1">
                  <italic><tp:taxon-name><tp:taxon-name-part taxon-name-part-type="genus" reg="Nicrophorus">Nicro.</tp:taxon-name-part> <tp:taxon-name-part taxon-name-part-type="species" reg="carolinus">carolinus</tp:taxon-name-part></tp:taxon-name></italic>
                </td><td rowspan="1" colspan="1">USA, FL, Highlands Co, Lake Placid</td><td rowspan="1" colspan="1">
                  <named-content xmlns:xlink="http://www.w3.org/1999/xlink" content-type="dwc:verbatimCoordinates" xlink:type="simple"><named-content content-type="geo-json" specific-use="{&#34;type&#34;:&#34;Point&#34;,&#34;coordinates&#34;:[-81.352000,27.181000]}" id="NCID0EAFDI" xlink:type="simple">27.181, -81.352</named-content></named-content>
                </td><td rowspan="1" colspan="1">10.iii.2009</td><td rowspan="1" colspan="1">
                  <italic><tp:taxon-name><tp:taxon-name-part taxon-name-part-type="genus" reg="Macrocheles">Macro.</tp:taxon-name-part> <tp:taxon-name-part taxon-name-part-type="species" reg="kaiju">kaiju</tp:taxon-name-part></tp:taxon-name></italic> sp. n.</td><td rowspan="1" colspan="1">11</td><td rowspan="1" colspan="1">–</td></tr><tr><td rowspan="1" colspan="1">N333</td><td rowspan="1" colspan="1">
                  <italic><tp:taxon-name><tp:taxon-name-part taxon-name-part-type="genus" reg="Nicrophorus">Nicro.</tp:taxon-name-part> <tp:taxon-name-part taxon-name-part-type="species" reg="carolinus">carolinus</tp:taxon-name-part></tp:taxon-name></italic>
                </td><td rowspan="1" colspan="1">USA, FL, Highlands Co, Lake Placid</td><td rowspan="1" colspan="1">
                  <named-content xmlns:xlink="http://www.w3.org/1999/xlink" content-type="dwc:verbatimCoordinates" xlink:type="simple"><named-content content-type="geo-json" specific-use="{&#34;type&#34;:&#34;Point&#34;,&#34;coordinates&#34;:[-81.352000,27.181000]}" id="NCID0E1GDI" xlink:type="simple">27.181, -81.352</named-content></named-content>
                </td><td rowspan="1" colspan="1">10.iii.2009</td><td rowspan="1" colspan="1">
                  <italic><tp:taxon-name><tp:taxon-name-part taxon-name-part-type="genus" reg="Macrocheles">Macro.</tp:taxon-name-part> <tp:taxon-name-part taxon-name-part-type="species" reg="kaiju">kaiju</tp:taxon-name-part></tp:taxon-name></italic> sp. n.</td><td rowspan="1" colspan="1">74</td><td rowspan="1" colspan="1">–</td></tr><tr><td rowspan="1" colspan="1">N334</td><td rowspan="1" colspan="1">
                  <italic><tp:taxon-name><tp:taxon-name-part taxon-name-part-type="genus" reg="Nicrophorus">Nicro.</tp:taxon-name-part> <tp:taxon-name-part taxon-name-part-type="species" reg="carolinus">carolinus</tp:taxon-name-part></tp:taxon-name></italic>
                </td><td rowspan="1" colspan="1">USA, FL, Highlands Co, Lake Placid</td><td rowspan="1" colspan="1">
                  <named-content xmlns:xlink="http://www.w3.org/1999/xlink" content-type="dwc:verbatimCoordinates" xlink:type="simple"><named-content content-type="geo-json" specific-use="{&#34;type&#34;:&#34;Point&#34;,&#34;coordinates&#34;:[-81.352000,27.181000]}" id="NCID0EUIDI" xlink:type="simple">27.181, -81.352</named-content></named-content>
                </td><td rowspan="1" colspan="1">10.iii.2009</td><td rowspan="1" colspan="1">
                  <italic><tp:taxon-name><tp:taxon-name-part taxon-name-part-type="genus" reg="Macrocheles">Macro.</tp:taxon-name-part> <tp:taxon-name-part taxon-name-part-type="species" reg="willowae">willowae</tp:taxon-name-part></tp:taxon-name></italic> sp. n.</td><td rowspan="1" colspan="1">1</td><td rowspan="1" colspan="1">–</td></tr><tr><td rowspan="1" colspan="1">N334</td><td rowspan="1" colspan="1">
                  <italic><tp:taxon-name><tp:taxon-name-part taxon-name-part-type="genus" reg="Nicrophorus">Nicro.</tp:taxon-name-part> <tp:taxon-name-part taxon-name-part-type="species" reg="carolinus">carolinus</tp:taxon-name-part></tp:taxon-name></italic>
                </td><td rowspan="1" colspan="1">USA, FL, Highlands Co, Lake Placid</td><td rowspan="1" colspan="1">
                  <named-content xmlns:xlink="http://www.w3.org/1999/xlink" content-type="dwc:verbatimCoordinates" xlink:type="simple"><named-content content-type="geo-json" specific-use="{&#34;type&#34;:&#34;Point&#34;,&#34;coordinates&#34;:[-81.352000,27.181000]}" id="NCID0EOKDI" xlink:type="simple">27.181, -81.352</named-content></named-content>
                </td><td rowspan="1" colspan="1">10.iii.2009</td><td rowspan="1" colspan="1">
                  <italic><tp:taxon-name><tp:taxon-name-part taxon-name-part-type="genus" reg="Macrocheles">Macro.</tp:taxon-name-part> <tp:taxon-name-part taxon-name-part-type="species" reg="kaiju">kaiju</tp:taxon-name-part></tp:taxon-name></italic> sp. n.</td><td rowspan="1" colspan="1">26</td><td rowspan="1" colspan="1">–</td></tr><tr><td rowspan="1" colspan="1">N334</td><td rowspan="1" colspan="1">
                  <italic><tp:taxon-name><tp:taxon-name-part taxon-name-part-type="genus" reg="Nicrophorus">Nicro.</tp:taxon-name-part> <tp:taxon-name-part taxon-name-part-type="species" reg="carolinus">carolinus</tp:taxon-name-part></tp:taxon-name></italic>
                </td><td rowspan="1" colspan="1">USA, FL, Highlands Co, Lake Placid</td><td rowspan="1" colspan="1">
                  <named-content xmlns:xlink="http://www.w3.org/1999/xlink" content-type="dwc:verbatimCoordinates" xlink:type="simple"><named-content content-type="geo-json" specific-use="{&#34;type&#34;:&#34;Point&#34;,&#34;coordinates&#34;:[-81.352000,27.181000]}" id="NCID0EIMDI" xlink:type="simple">27.181, -81.352</named-content></named-content>
                </td><td rowspan="1" colspan="1">10.iii.2009</td><td rowspan="1" colspan="1">
                  <italic><tp:taxon-name><tp:taxon-name-part taxon-name-part-type="genus" reg="Macrocheles">Macro.</tp:taxon-name-part></tp:taxon-name></italic> sp.</td><td rowspan="1" colspan="1">1</td><td rowspan="1" colspan="1">–</td></tr><tr><td rowspan="1" colspan="1">N335</td><td rowspan="1" colspan="1">
                  <italic><tp:taxon-name><tp:taxon-name-part taxon-name-part-type="genus" reg="Nicrophorus">Nicro.</tp:taxon-name-part> <tp:taxon-name-part taxon-name-part-type="species" reg="carolinus">carolinus</tp:taxon-name-part></tp:taxon-name></italic>
                </td><td rowspan="1" colspan="1">USA, FL, Highlands Co, Lake Placid</td><td rowspan="1" colspan="1">
                  <named-content xmlns:xlink="http://www.w3.org/1999/xlink" content-type="dwc:verbatimCoordinates" xlink:type="simple"><named-content content-type="geo-json" specific-use="{&#34;type&#34;:&#34;Point&#34;,&#34;coordinates&#34;:[-81.352000,27.181000]}" id="NCID0E5NDI" xlink:type="simple">27.181, -81.352</named-content></named-content>
                </td><td rowspan="1" colspan="1">10.iii.2009</td><td rowspan="1" colspan="1">
                  <italic><tp:taxon-name><tp:taxon-name-part taxon-name-part-type="genus" reg="Macrocheles">Macro.</tp:taxon-name-part> <tp:taxon-name-part taxon-name-part-type="species" reg="kaiju">kaiju</tp:taxon-name-part></tp:taxon-name></italic> sp. n.</td><td rowspan="1" colspan="1">45</td><td rowspan="1" colspan="1">–</td></tr><tr><td rowspan="1" colspan="1">N336</td><td rowspan="1" colspan="1">
                  <italic><tp:taxon-name><tp:taxon-name-part taxon-name-part-type="genus" reg="Nicrophorus">Nicro.</tp:taxon-name-part> <tp:taxon-name-part taxon-name-part-type="species" reg="marginatus">marginatus</tp:taxon-name-part></tp:taxon-name></italic>
                </td><td rowspan="1" colspan="1">USA, NE, Kearney Co.</td><td rowspan="1" colspan="1"/><td rowspan="1" colspan="1">vi.2009</td><td rowspan="1" colspan="1">
                  <italic><tp:taxon-name><tp:taxon-name-part taxon-name-part-type="genus" reg="Macrocheles">Macro.</tp:taxon-name-part> <tp:taxon-name-part taxon-name-part-type="species" reg="pratum">pratum</tp:taxon-name-part></tp:taxon-name></italic> sp. n.</td><td rowspan="1" colspan="1">9</td><td rowspan="1" colspan="1">–</td></tr><tr><td rowspan="1" colspan="1">N338</td><td rowspan="1" colspan="1">
                  <italic><tp:taxon-name><tp:taxon-name-part taxon-name-part-type="genus" reg="Nicrophorus">Nicro.</tp:taxon-name-part> <tp:taxon-name-part taxon-name-part-type="species" reg="defodiens">defodiens</tp:taxon-name-part></tp:taxon-name></italic>
                </td><td rowspan="1" colspan="1">USA, NH, Durham</td><td rowspan="1" colspan="1">
                  <named-content xmlns:xlink="http://www.w3.org/1999/xlink" content-type="dwc:verbatimCoordinates" xlink:type="simple"><named-content content-type="geo-json" specific-use="{&#34;type&#34;:&#34;Point&#34;,&#34;coordinates&#34;:[-70.926000,43.134000]}" id="NCID0EJRDI" xlink:type="simple">43.134, -70.926</named-content></named-content>
                </td><td rowspan="1" colspan="1">07.vi.2009</td><td rowspan="1" colspan="1">
                  <italic><tp:taxon-name><tp:taxon-name-part taxon-name-part-type="genus" reg="Macrocheles">Macro.</tp:taxon-name-part> <tp:taxon-name-part taxon-name-part-type="species" reg="willowae">willowae</tp:taxon-name-part></tp:taxon-name></italic> sp. n.</td><td rowspan="1" colspan="1">8</td><td rowspan="1" colspan="1">–</td></tr><tr><td rowspan="1" colspan="1">N339</td><td rowspan="1" colspan="1">
                  <italic><tp:taxon-name><tp:taxon-name-part taxon-name-part-type="genus" reg="Nicrophorus">Nicro.</tp:taxon-name-part> <tp:taxon-name-part taxon-name-part-type="species" reg="defodiens">defodiens</tp:taxon-name-part></tp:taxon-name></italic>
                </td><td rowspan="1" colspan="1">USA, NH, Durham</td><td rowspan="1" colspan="1">
                  <named-content xmlns:xlink="http://www.w3.org/1999/xlink" content-type="dwc:verbatimCoordinates" xlink:type="simple"><named-content content-type="geo-json" specific-use="{&#34;type&#34;:&#34;Point&#34;,&#34;coordinates&#34;:[-70.926000,43.134000]}" id="NCID0EDTDI" xlink:type="simple">43.134, -70.926</named-content></named-content>
                </td><td rowspan="1" colspan="1">07.vi.2009</td><td rowspan="1" colspan="1">
                  <italic><tp:taxon-name><tp:taxon-name-part taxon-name-part-type="genus" reg="Macrocheles">Macro.</tp:taxon-name-part> <tp:taxon-name-part taxon-name-part-type="species" reg="willowae">willowae</tp:taxon-name-part></tp:taxon-name></italic> sp. n.</td><td rowspan="1" colspan="1">163</td><td rowspan="1" colspan="1">–</td></tr><tr><td rowspan="1" colspan="1">N346</td><td rowspan="1" colspan="1">
                  <italic><tp:taxon-name><tp:taxon-name-part taxon-name-part-type="genus" reg="Nicrophorus">Nicro.</tp:taxon-name-part> <tp:taxon-name-part taxon-name-part-type="species" reg="orbicollis">orbicollis</tp:taxon-name-part></tp:taxon-name></italic>
                </td><td rowspan="1" colspan="1">CAN, ON, Hwy 132, Dacre</td><td rowspan="1" colspan="1">
                  <named-content xmlns:xlink="http://www.w3.org/1999/xlink" content-type="dwc:verbatimCoordinates" xlink:type="simple"><named-content content-type="geo-json" specific-use="{&#34;type&#34;:&#34;Point&#34;,&#34;coordinates&#34;:[-76.988000,45.369000]}" id="NCID0E4UDI" xlink:type="simple">45.369, -76.988</named-content></named-content>
                </td><td rowspan="1" colspan="1">06.viii.2009</td><td rowspan="1" colspan="1">
                  <italic><tp:taxon-name><tp:taxon-name-part taxon-name-part-type="genus" reg="Macrocheles">Macro.</tp:taxon-name-part> <tp:taxon-name-part taxon-name-part-type="species" reg="willowae">willowae</tp:taxon-name-part></tp:taxon-name></italic> sp. n.</td><td rowspan="1" colspan="1">6</td><td rowspan="1" colspan="1">–</td></tr><tr><td rowspan="1" colspan="1">N347</td><td rowspan="1" colspan="1">
                  <italic><tp:taxon-name><tp:taxon-name-part taxon-name-part-type="genus" reg="Nicrophorus">Nicro.</tp:taxon-name-part> <tp:taxon-name-part taxon-name-part-type="species" reg="orbicollis">orbicollis</tp:taxon-name-part></tp:taxon-name></italic>
                </td><td rowspan="1" colspan="1">CAN, ON, Carbine Rd.</td><td rowspan="1" colspan="1">
                  <named-content xmlns:xlink="http://www.w3.org/1999/xlink" content-type="dwc:verbatimCoordinates" xlink:type="simple"><named-content content-type="geo-json" specific-use="{&#34;type&#34;:&#34;Point&#34;,&#34;coordinates&#34;:[-76.371000,45.330000]}" id="NCID0EXWDI" xlink:type="simple">45.33, -76.371</named-content></named-content>
                </td><td rowspan="1" colspan="1">06.viii.2009</td><td rowspan="1" colspan="1">
                  <italic><tp:taxon-name><tp:taxon-name-part taxon-name-part-type="genus" reg="Macrocheles">Macro.</tp:taxon-name-part> <tp:taxon-name-part taxon-name-part-type="species" reg="willowae">willowae</tp:taxon-name-part></tp:taxon-name></italic> sp. n.</td><td rowspan="1" colspan="1">16</td><td rowspan="1" colspan="1">–</td></tr></tbody></table></table-wrap></tp:treatment-sec><ref-list><ref id="B12"><mixed-citation xmlns:xlink="http://www.w3.org/1999/xlink" xlink:type="simple">
          <person-group><name name-style="western"><surname>Hyatt</surname><given-names>KH</given-names></name><name name-style="western"><surname>Emberson</surname><given-names>RM</given-names></name></person-group> (<year>1988</year>) <article-title>A review of the <tp:taxon-name><tp:taxon-name-part taxon-name-part-type="family">Macrochelidae</tp:taxon-name-part></tp:taxon-name> (<tp:taxon-name><tp:taxon-name-part taxon-name-part-type="subclass">Acari</tp:taxon-name-part></tp:taxon-name>: <tp:taxon-name><tp:taxon-name-part taxon-name-part-type="order">Mesostigmata</tp:taxon-name-part></tp:taxon-name>) of the British Isles.</article-title> <source>Bulletin of the British Museum (Natural History) Zoology</source> <volume>54</volume>: <fpage>63</fpage>–<lpage>125</lpage>. <ext-link xlink:type="simple" ext-link-type="doi" xlink:href="10.5962/bhl.part.17598">https://doi.org/10.5962/bhl.part.17598</ext-link></mixed-citation></ref><ref id="B18"><mixed-citation xmlns:xlink="http://www.w3.org/1999/xlink" xlink:type="simple">
          <person-group><name name-style="western"><surname>Krantz</surname><given-names>GW</given-names></name><name name-style="western"><surname>Whitaker</surname><given-names>Jr JO</given-names></name></person-group> (<year>1988</year>) <article-title>Mites of the genus <italic><tp:taxon-name><tp:taxon-name-part taxon-name-part-type="genus">Macrocheles</tp:taxon-name-part></tp:taxon-name></italic> (<tp:taxon-name><tp:taxon-name-part taxon-name-part-type="subclass">Acari</tp:taxon-name-part></tp:taxon-name>: <tp:taxon-name><tp:taxon-name-part taxon-name-part-type="family">Macrochelidae</tp:taxon-name-part></tp:taxon-name>) associated with small mammals in North America.</article-title> <source>Acarologia</source> <volume>29</volume>: <fpage>225</fpage>–<lpage>259</lpage>.</mixed-citation></ref><ref id="B8"><mixed-citation xmlns:xlink="http://www.w3.org/1999/xlink" xlink:type="simple">
          <person-group><name name-style="western"><surname>Filipponi</surname><given-names>A</given-names></name><name name-style="western"><surname>Pegazzano</surname><given-names>F</given-names></name></person-group> (<year>1963</year>) <article-title>Specie italiane del gruppo-<italic><tp:taxon-name><tp:taxon-name-part taxon-name-part-type="genus"/><tp:taxon-name-part taxon-name-part-type="species">subbadius</tp:taxon-name-part></tp:taxon-name></italic> (<tp:taxon-name><tp:taxon-name-part taxon-name-part-type="subclass">Acarina</tp:taxon-name-part></tp:taxon-name>, <tp:taxon-name><tp:taxon-name-part taxon-name-part-type="order">Mesostigmata</tp:taxon-name-part></tp:taxon-name>, <tp:taxon-name><tp:taxon-name-part taxon-name-part-type="family">Macrochelidae</tp:taxon-name-part></tp:taxon-name>).</article-title> <source>Redia</source> <volume>48</volume>: <fpage>69</fpage>–<lpage>91</lpage>. <ext-link xlink:type="simple" ext-link-type="doi" xlink:href="10.5962/bhl.part.20528">https://doi.org/10.5962/bhl.part.20528</ext-link></mixed-citation></ref></ref-list></tp:taxon-treatment>
