# Supplementary material for: New MacrochelePratums species (Acari, Mesostigmata, Macrochelidae) associated with burying beetles (Silphidae, Nicrophorus) in North America
Source: Zookeys. 2017 Dec 12;(721):1–32. doi: 10.3897/zookeys.721.21747 (PMC5740451; doi:10.3897/zookeys.721.21747)
Supplement: XML Treatment for Macrocheles pratum [file zookeys.721.21747-treatment3.xml]

<!DOCTYPE tp:taxon-treatment
  PUBLIC "-//TaxonX//DTD Taxonomic Treatment Publishing DTD v0 20100105//EN" "tax-treatment-NSO.dtd">
<tp:taxon-treatment xmlns:tp="http://www.plazi.org/taxpub"><tp:treatment-meta><kwd-group><label>Taxon classification</label><kwd><named-content xmlns:xlink="http://www.w3.org/1999/xlink" content-type="kingdom">Animalia</named-content></kwd><kwd><named-content xmlns:xlink="http://www.w3.org/1999/xlink" content-type="order">Mesostigmata</named-content></kwd><kwd><named-content xmlns:xlink="http://www.w3.org/1999/xlink" content-type="family">Macrochelidae</named-content></kwd></kwd-group><mixed-citation publication-type="journal"><person-group><name><surname>Knee</surname><given-names>Wayne</given-names></name></person-group><article-title>New <italic><tp:taxon-name><tp:taxon-name-part taxon-name-part-type="genus" reg="Macrocheles">MacrochelePratums</tp:taxon-name-part></tp:taxon-name></italic> species (<tp:taxon-name><tp:taxon-name-part taxon-name-part-type="subclass">Acari</tp:taxon-name-part></tp:taxon-name>, <tp:taxon-name><tp:taxon-name-part taxon-name-part-type="order">Mesostigmata</tp:taxon-name-part></tp:taxon-name>, <tp:taxon-name><tp:taxon-name-part taxon-name-part-type="family">Macrochelidae</tp:taxon-name-part></tp:taxon-name>) associated with burying beetles (<tp:taxon-name><tp:taxon-name-part taxon-name-part-type="family">Silphidae</tp:taxon-name-part></tp:taxon-name>, <italic><tp:taxon-name><tp:taxon-name-part taxon-name-part-type="genus" reg="Nicrophorus">Nicrophorus</tp:taxon-name-part></tp:taxon-name></italic>) in North America</article-title><source>Zookeys</source><day>12</day><month>12</month><year>2017</year><volume>2017</volume><issue>721</issue><fpage>1</fpage><lpage>32</lpage><pub-id pub-id-type="doi">10.3897/zookeys.721.21747</pub-id></mixed-citation></tp:treatment-meta><tp:nomenclature><tp:taxon-name>
                <tp:taxon-name-part taxon-name-part-type="genus" reg="Macrocheles">Macrocheles</tp:taxon-name-part>
                <tp:taxon-name-part taxon-name-part-type="species" reg="pratum">pratum</tp:taxon-name-part>
                <object-id xmlns:xlink="http://www.w3.org/1999/xlink" content-type="zoobank" xlink:type="simple">http://zoobank.org/036A8E8D-9669-4524-89B4-4395BC71385A</object-id>
              </tp:taxon-name><tp:taxon-status xmlns:xlink="http://www.w3.org/1999/xlink" xlink:type="simple">sp. n.</tp:taxon-status><xref ref-type="fig" rid="F5">Figs 5</xref><xref ref-type="fig" rid="F6">, 6</xref><xref ref-type="fig" rid="F7">, 7</xref><xref ref-type="fig" rid="F8">, 8</xref><xref ref-type="fig" rid="F13">, 13B</xref><!--PageBreak--></tp:nomenclature><tp:treatment-sec sec-type="material" id="SECID0E44AK"><title>Material examined.</title><p>
                <bold><italic>Type material</italic>.</bold> Holotype: female (CNC829441) on <italic><tp:taxon-name><tp:taxon-name-part taxon-name-part-type="genus" reg="Nicrophorus">Nicrophorus</tp:taxon-name-part> <tp:taxon-name-part taxon-name-part-type="species" reg="marginatus">marginatus</tp:taxon-name-part></tp:taxon-name></italic> (N336, female) collected in Kearney Co., Nebraska, USA, vi.2009, coll: W. Knee &amp; W. Hoback.</p><!--PageBreak--><p>Paratypes (11): eight females (CNC829442–829449) with the same collection information as the holotype; two females (CNC829450, 829451) on <italic><tp:taxon-name><tp:taxon-name-part taxon-name-part-type="genus" reg="Nicrophorus">N.</tp:taxon-name-part> <tp:taxon-name-part taxon-name-part-type="species" reg="hybridus">hybridus</tp:taxon-name-part></tp:taxon-name></italic> (N242, female), Onefour, Alberta, Canada, 18.vii.2002, coll: W. Knee &amp; D. Johnson; female (CNC829452) on <italic><tp:taxon-name><tp:taxon-name-part taxon-name-part-type="genus" reg="Nicrophorus">N.</tp:taxon-name-part> <tp:taxon-name-part taxon-name-part-type="species" reg="guttula">guttula</tp:taxon-name-part></tp:taxon-name></italic> (N235, female), Onefour, Alberta, 17.vi.2003, coll: W. Knee &amp; D. Johnson.</p><p>
                <bold><italic>Other material</italic>.</bold> 184 mites examined from Alberta and Nebraska on <italic><tp:taxon-name><tp:taxon-name-part taxon-name-part-type="genus" reg="Nicrophorus">Nicrophorus</tp:taxon-name-part> <tp:taxon-name-part taxon-name-part-type="species" reg="guttula">guttula</tp:taxon-name-part></tp:taxon-name></italic>, <italic><tp:taxon-name><tp:taxon-name-part taxon-name-part-type="genus" reg="Nicrophorus">N.</tp:taxon-name-part> <tp:taxon-name-part taxon-name-part-type="species" reg="hybridus">hybridus</tp:taxon-name-part></tp:taxon-name></italic>, <italic><tp:taxon-name><tp:taxon-name-part taxon-name-part-type="genus" reg="Nicrophorus">N.</tp:taxon-name-part> <tp:taxon-name-part taxon-name-part-type="species" reg="marginatus">marginatus</tp:taxon-name-part></tp:taxon-name></italic>, <italic><tp:taxon-name><tp:taxon-name-part taxon-name-part-type="genus" reg="Nicrophorus">N.</tp:taxon-name-part> <tp:taxon-name-part taxon-name-part-type="species" reg="obscurus">obscurus</tp:taxon-name-part></tp:taxon-name></italic>, and <italic><tp:taxon-name><tp:taxon-name-part taxon-name-part-type="genus" reg="Nicrophorus">N.</tp:taxon-name-part> <tp:taxon-name-part taxon-name-part-type="species" reg="pustulatus">pustulatus</tp:taxon-name-part></tp:taxon-name></italic> (Table <xref ref-type="table" rid="T1">1</xref>).</p></tp:treatment-sec><tp:treatment-sec sec-type="diagnosis" id="SECID0EOBBK"><title>Diagnosis female.</title><p>All dorsal and ventral setae smooth and spinose, except <italic>J5</italic> barbed and much shorter than <italic>Z5</italic>. Seta <italic>j1</italic> simple with rounded tip, <italic>j1</italic> slightly longer than <italic>z1</italic>. Dorsal hexagonal setae slightly longer than marginal and submarginal setae. Dorsal shield with moderate reticulations throughout, except smooth in dorsal hexagonal area and between <italic>j4</italic> setae, without well-defined procurved line, sigillary rami absent. Sternal shield more than twice as wide as long, punctures moderate size, posterior margin concave. Well defined l.m.t. and l.o.a.; l.o.a. contacts l.m.t. Well defined l.arc. contacts l.o.a., l.ang. and l.o.p. well defined laterally but faint medially. Well defined a.p.l., but a.p.p. not well defined. Ventrianal shield longer than wide (ratio 1.4). Arthrodial brush as long as movable digit. Genu IV with six setae. Femur IV setae <italic>ad2</italic>, <italic>pd1</italic> prominent spikes with flattened forked tip.</p></tp:treatment-sec><tp:treatment-sec sec-type="description" id="SECID0EECBK"><title>Description female.</title><p>
                <bold><italic>Dorsal idiosoma</italic></bold> (Fig. <xref ref-type="fig" rid="F5">5</xref>). Dorsal shield 520 (469–547) long and 358 (323–379) (n=8) wide (level with <italic>r3</italic>), with 28 pairs of setae, all setae simple and spinose except <italic>J5</italic> barbed. Seta <italic>J5</italic> 9 (8–10) half as long as <italic>Z5</italic> 22 (18–23). Seta <italic>j1</italic> simple with rounded tip, <italic>j1</italic> 20 (19–21) longer than <italic>z1</italic> 16 (13–18). Marginal and submarginal setae simple, shorter (19) than dorsal hexagonal setae 25 (24–28). Dorsal shield with moderate reticulations throughout, except smooth in dorsal hexagonal area and between <italic>j4</italic> setae, shield without well-defined procurved line, sigillary rami absent, and posterolateral margins narrowed slightly. Shield with 22 pairs of pore-like structures, of which six are secretory glands and 16 are non-secretory poroids.</p><fig id="F5" position="float" orientation="portrait"><label>Figure 5.</label><caption><p>Female <italic><tp:taxon-name><tp:taxon-name-part taxon-name-part-type="genus" reg="Macrocheles">Macrocheles</tp:taxon-name-part> <tp:taxon-name-part taxon-name-part-type="species" reg="pratum">pratum</tp:taxon-name-part></tp:taxon-name></italic> sp. n. <bold>A</bold> dorsal idiosoma <bold>B</bold> seta <italic>J5</italic>.</p></caption><graphic xmlns:xlink="http://www.w3.org/1999/xlink" xlink:href="zookeys-721-001-g005.jpg" position="float" orientation="portrait" xlink:type="simple" id="oo_173320.jpg"/></fig><p>
                <bold><italic>Ventral idiosoma</italic></bold> (Figs <xref ref-type="fig" rid="F6">6</xref>, <xref ref-type="fig" rid="F13">13B</xref>). Sternal shield more than twice as wide as long, medial length 92 (86–99), maximum width 217 (196–224) level with a.p.l., and minimum width 114 (110–119) posterior of <italic>st1</italic>. Sternal shield punctures moderate size, posterior margin concave. Setae <italic>st1–3</italic> 40 (35–45) simple and spinose, and two pairs of lyrifissures (<italic>iv1</italic>, <italic>iv2</italic>) on sternal shield. Pear-shaped metasternal shields well separated from sternal shield margin bearing lyrifissure <italic>iv3</italic> anteriorly and spinose seta <italic>st4</italic> 35 (33–39) posteriorly. Well defined l.m.t. and l.o.a., l.o.a. contacts l.m.t. Well defined l.arc. contacts l.o.a., l.ang. and l.o.p. well defined laterally but faint medially. Well defined a.p.l., a.p.p. not well defined. Genital shield length 151 (138–158), width 112 (99–122) level with <italic>st5</italic>. Genital shield truncate posteriorly and hyaline margin rounded anteriorly, spinose seta <italic>st5</italic> 32 (30–34) on shield, pair of lyrifissures <italic>iv5</italic> off shield near posterior margin. Transverse line on genital shield well defined laterally and faint medially, small punctures along transverse line. Peritrematal shield narrow, fused to dorsal shield near <italic>r3</italic>, peritreme extends beyond posterior margin of coxa I, two poroids (<italic>id3</italic>, <italic>id7</italic>) and one gland (<italic>gd3</italic>) on the shield. Ventrianal shield longer than wide (ratio 1.4); length 186 (168–194), width 135 (122–146) level with <italic>JV2</italic>. Ventrianal <!--PageBreak--><!--PageBreak--><!--PageBreak-->shield bearing several faint transverse lines, three pairs of simple spinose preanal setae <italic>JV1–JV3</italic> 26 (21–29), spinose <italic>pan</italic> 25 (22–28) and <italic>pon</italic> 18 (15–19), narrow cribrum and a pair of glands (<italic>gv3</italic>) on shield margin posterior of the anal opening. Ventral opisthosomal setae in soft integument simple and spinose, <italic>ZV1</italic> 17 (13–23), <italic>ZV2</italic> 25 (21–27) as long or nearly as long as <italic>Jv</italic> setae. Two pairs of glands (<italic>gv2</italic> and unknown paired-pore) and four pairs of poroids (<italic>ivo</italic>, <italic>ivp</italic>) in opisthosomal soft integument.</p><fig id="F6" position="float" orientation="portrait"><label>Figure 6.</label><caption><p>Female <italic><tp:taxon-name><tp:taxon-name-part taxon-name-part-type="genus" reg="Macrocheles">Macrocheles</tp:taxon-name-part> <tp:taxon-name-part taxon-name-part-type="species" reg="pratum">pratum</tp:taxon-name-part></tp:taxon-name></italic> sp. n. ventral idiosoma including coxae.</p></caption><graphic xmlns:xlink="http://www.w3.org/1999/xlink" xlink:href="zookeys-721-001-g006.jpg" position="float" orientation="portrait" xlink:type="simple" id="oo_173321.jpg"/></fig><p>
                <bold><italic>Gnathosoma</italic></bold> (Fig. <xref ref-type="fig" rid="F7">7</xref>). Basis capitulum medial length excluding internal malae 115 (113–116), width 139 (134–143) posterior to <italic>pc.</italic> Subcapitular setae simple: <italic>h1</italic> 44 (41–48), <italic>h2</italic> 16 (13–18), <italic>h3</italic> 57 (51–62), and <italic>pc</italic> 20 (19–23). Palp chaetotaxy normal for genus (2–5–6–14–15), palp apotele three-tined, <italic>al</italic> setae on trochanter, femur and genu slightly spatulate. Corniculi pointed, maximum length 39 (35–45), internal malae slender and smooth. Epistome tripartite with bifid central element bearing small fringe medially, lateral elements broad and flag-like distally, epistomatic margin finely serrate. Subcapitulum with seven rows: six rows have deutosternal denticles, the anterior most, and two posterior most rows with few (four) denticles laterally; the second anterior most row with paired ridges without any denticles. Chelicerae robust, length of second cheliceral segment including fixed digit 135 (122–141), and movable digit 49 (45–52). Fixed digit bidentate with one large and one small tooth, movable digit with a bidentate tooth flanked by a small tooth distally. Pilus dentilis and dorsal seta on <!--PageBreak-->fixed digit simple spikes, fixed digit with lyrifissure on each paraxial and antiaxial faces. Movable digit with narrow fringed arthrodial corona, and plumose arthrodial brush (47) almost as long as movable digit.</p><fig id="F7" position="float" orientation="portrait"><label>Figure 7.</label><caption><p>Female <italic><tp:taxon-name><tp:taxon-name-part taxon-name-part-type="genus" reg="Macrocheles">Macrocheles</tp:taxon-name-part> <tp:taxon-name-part taxon-name-part-type="species" reg="pratum">pratum</tp:taxon-name-part></tp:taxon-name></italic> sp. n. <bold>A</bold> subcapitulum and palp, ventral aspect <bold>B</bold> chelicera, antiaxial aspect <bold>C</bold> epistome <bold>D</bold> tritosternum.</p></caption><graphic xmlns:xlink="http://www.w3.org/1999/xlink" xlink:href="zookeys-721-001-g007.jpg" position="float" orientation="portrait" xlink:type="simple" id="oo_173322.jpg"/></fig><p>
                <bold><italic>Legs</italic></bold> (Fig. <xref ref-type="fig" rid="F8">8</xref>). Excluding ambulacra, lengths of leg I 418 (409–432), leg II 390 (362–438), leg III 340 (319–358), and leg IV 474 (463–490). As in all <!--PageBreak--><italic><tp:taxon-name><tp:taxon-name-part taxon-name-part-type="genus" reg="Macrocheles">Macrocheles</tp:taxon-name-part></tp:taxon-name></italic> ambulacra only present on legs II–IV, claws II–IV well developed. Pair of glands (<italic>gc</italic>) on coxa I. Setation of legs I–IV normal for <tp:taxon-name><tp:taxon-name-part taxon-name-part-type="family">Macrochelidae</tp:taxon-name-part></tp:taxon-name>: coxae 2–2–2–1; trochanters 5–5–5–5; femora I (2–3/1,2/3–2), II (2–3/1,2/2–1), III (1–2/0,1/1–1), IV (1–2/1,1/0–1); genua I, II (2–3/1,2/1–2), III (1–2/1,2/0–1), IV (1–2/1,2/0–0); tibiae I (2–3/2,2/1–2), II (2–2/1,2/1–2), III, IV (1–1/1,2/1–1); tarsus I 20 setae plus numerous tapered setae dorsoterminally, tarsi II–IV 18. Most leg setae simple, setiform, femur II <italic>ad1</italic>, III <italic>pd1</italic>, IV <italic>ad2</italic>, <italic>pd1</italic>, and genu II <italic>ad3</italic> prominent spike setae with flattened forked tip with two to four tines that can appear as a single tapered point viewed laterally. Tarsus II with four large distal, and one ventral, spike setae with thickened conical base and rounded tip. Tarsi III, IV with four distal spike setae with wide base and flexible filamentous tip. Genu and tibia IV with slight ridge posterolateral.</p><fig id="F8" position="float" orientation="portrait"><label>Figure 8.</label><caption><p>Female <italic><tp:taxon-name><tp:taxon-name-part taxon-name-part-type="genus" reg="Macrocheles">Macrocheles</tp:taxon-name-part> <tp:taxon-name-part taxon-name-part-type="species" reg="pratum">pratum</tp:taxon-name-part></tp:taxon-name></italic> sp. n. legs I–IV, coxae omitted; leg I anterolateral, II posterolateral, III posterolateral, IV femur dorsal, genu, tibia, tarsus anterolateral.</p></caption><graphic xmlns:xlink="http://www.w3.org/1999/xlink" xlink:href="zookeys-721-001-g008.jpg" position="float" orientation="portrait" xlink:type="simple" id="oo_173323.jpg"/></fig></tp:treatment-sec><tp:treatment-sec sec-type="Male and immatures" id="SECID0ERKBK"><title>Male and immatures.</title><p>Unknown.</p></tp:treatment-sec><tp:treatment-sec sec-type="etymology" id="SECID0EWKBK"><title>Etymology.</title><p>
                <italic>Pratum</italic> (Latin neuter noun) means “meadow”. This species was only collected in Kearney County, Nebraska and Onefour, Alberta, which are in the prairies.</p></tp:treatment-sec><tp:treatment-sec sec-type="remarks" id="SECID0EDLBK"><title>Remarks.</title><p>The female of <italic><tp:taxon-name><tp:taxon-name-part taxon-name-part-type="genus" reg="Macrocheles">Macrocheles</tp:taxon-name-part> <tp:taxon-name-part taxon-name-part-type="species" reg="pratum">pratum</tp:taxon-name-part></tp:taxon-name></italic> sp. n. is most similar to those of <italic><tp:taxon-name><tp:taxon-name-part taxon-name-part-type="genus" reg="Macrocheles">M.</tp:taxon-name-part> <tp:taxon-name-part taxon-name-part-type="species" reg="willowae">willowae</tp:taxon-name-part></tp:taxon-name></italic> sp. n., <italic><tp:taxon-name><tp:taxon-name-part taxon-name-part-type="genus" reg="Macrocheles">M.</tp:taxon-name-part> <tp:taxon-name-part taxon-name-part-type="species" reg="nemerdarius">nemerdarius</tp:taxon-name-part></tp:taxon-name></italic>, <italic><tp:taxon-name><tp:taxon-name-part taxon-name-part-type="genus" reg="Macrocheles">M.</tp:taxon-name-part> <tp:taxon-name-part taxon-name-part-type="species" reg="spinipes">spinipes</tp:taxon-name-part></tp:taxon-name></italic> Berlese, and <italic><tp:taxon-name><tp:taxon-name-part taxon-name-part-type="genus" reg="Macrocheles">M.</tp:taxon-name-part> <tp:taxon-name-part taxon-name-part-type="species" reg="grossipes">grossipes</tp:taxon-name-part></tp:taxon-name></italic> Berlese. <italic><tp:taxon-name><tp:taxon-name-part taxon-name-part-type="genus" reg="Macrocheles">Macrocheles</tp:taxon-name-part> <tp:taxon-name-part taxon-name-part-type="species" reg="pratum">pratum</tp:taxon-name-part></tp:taxon-name></italic> sp. n. differs from <italic><tp:taxon-name><tp:taxon-name-part taxon-name-part-type="genus" reg="Macrocheles">M.</tp:taxon-name-part> <tp:taxon-name-part taxon-name-part-type="species" reg="willowae">willowae</tp:taxon-name-part></tp:taxon-name></italic> sp. n. as outlined in the <italic><tp:taxon-name><tp:taxon-name-part taxon-name-part-type="genus" reg="Macrocheles">M.</tp:taxon-name-part> <tp:taxon-name-part taxon-name-part-type="species" reg="willowae">willowae</tp:taxon-name-part></tp:taxon-name></italic> sp. n. description.</p><p>Female <italic><tp:taxon-name><tp:taxon-name-part taxon-name-part-type="genus" reg="Macrocheles">M.</tp:taxon-name-part> <tp:taxon-name-part taxon-name-part-type="species" reg="pratum">pratum</tp:taxon-name-part></tp:taxon-name></italic> sp. n. differs from that of <italic><tp:taxon-name><tp:taxon-name-part taxon-name-part-type="genus" reg="Macrocheles">M.</tp:taxon-name-part> <tp:taxon-name-part taxon-name-part-type="species" reg="nemerdarius">nemerdarius</tp:taxon-name-part></tp:taxon-name></italic> in having larger more prominent punctures on the sternal shield, the posterior margin of the sternal shield is more concave, <italic>pon</italic> seta is smooth not weakly pilose, <italic>j1</italic> is only slightly longer than <italic>z1</italic> not 1.5 times as long, <italic>J5</italic> is shorter and broader for <italic><tp:taxon-name><tp:taxon-name-part taxon-name-part-type="genus" reg="Macrocheles">M.</tp:taxon-name-part> <tp:taxon-name-part taxon-name-part-type="species" reg="pratum">pratum</tp:taxon-name-part></tp:taxon-name></italic> sp. n. (9) than for <italic><tp:taxon-name><tp:taxon-name-part taxon-name-part-type="genus" reg="Macrocheles">M.</tp:taxon-name-part> <tp:taxon-name-part taxon-name-part-type="species" reg="nemerdarius">nemerdarius</tp:taxon-name-part></tp:taxon-name></italic> (13), and the ventrianal shield is narrower, length to width ratio of 1.4 for <italic><tp:taxon-name><tp:taxon-name-part taxon-name-part-type="genus" reg="Macrocheles">M.</tp:taxon-name-part> <tp:taxon-name-part taxon-name-part-type="species" reg="pratum">pratum</tp:taxon-name-part></tp:taxon-name></italic> sp. n. and 1.2 for <italic><tp:taxon-name><tp:taxon-name-part taxon-name-part-type="genus" reg="Macrocheles">M.</tp:taxon-name-part> <tp:taxon-name-part taxon-name-part-type="species" reg="nemerdarius">nemerdarius</tp:taxon-name-part></tp:taxon-name></italic>. Measurements were made examining <italic><tp:taxon-name><tp:taxon-name-part taxon-name-part-type="genus" reg="Macrocheles">M.</tp:taxon-name-part> <tp:taxon-name-part taxon-name-part-type="species" reg="nemerdarius">nemerdarius</tp:taxon-name-part></tp:taxon-name></italic> holotype specimen loaned from the National Museum of Natural History, Smithsonian Institution.</p><p>
                <italic><tp:taxon-name><tp:taxon-name-part taxon-name-part-type="genus" reg="Macrocheles">Macrocheles</tp:taxon-name-part> <tp:taxon-name-part taxon-name-part-type="species" reg="spinipes">spinipes</tp:taxon-name-part></tp:taxon-name></italic> and <italic><tp:taxon-name><tp:taxon-name-part taxon-name-part-type="genus" reg="Macrocheles">M.</tp:taxon-name-part> <tp:taxon-name-part taxon-name-part-type="species" reg="grossipes">grossipes</tp:taxon-name-part></tp:taxon-name></italic> are associated with coprophilous beetles (<xref ref-type="bibr" rid="B16">Krantz 1988</xref>). Female <italic><tp:taxon-name><tp:taxon-name-part taxon-name-part-type="genus" reg="Macrocheles">M.</tp:taxon-name-part> <tp:taxon-name-part taxon-name-part-type="species" reg="pratum">pratum</tp:taxon-name-part></tp:taxon-name></italic> sp. n. differs from those of <italic><tp:taxon-name><tp:taxon-name-part taxon-name-part-type="genus" reg="Macrocheles">M.</tp:taxon-name-part> <tp:taxon-name-part taxon-name-part-type="species" reg="spinipes">spinipes</tp:taxon-name-part></tp:taxon-name></italic> and <italic><tp:taxon-name><tp:taxon-name-part taxon-name-part-type="genus" reg="Macrocheles">M.</tp:taxon-name-part> <tp:taxon-name-part taxon-name-part-type="species" reg="grossipes">grossipes</tp:taxon-name-part></tp:taxon-name></italic> in having larger more prominent punctures and transverse lines on the sternal shield, the posterior margin of the sternal shield more concave, arthrodial brush nearly as long as movable digit and not half or three quarters as long as movable digit, setae <italic>ad2</italic> and <italic>pd1</italic> on femur IV are large spike-like setae with flattened forked tips with two to four tines, ventrianal shield tapers relatively more towards posterior starting anterior of <italic>pan</italic> setae, and ventrianal shield is narrower, length to width ratio of 1.4 for <italic><tp:taxon-name><tp:taxon-name-part taxon-name-part-type="genus" reg="Macrocheles">M.</tp:taxon-name-part> <tp:taxon-name-part taxon-name-part-type="species" reg="pratum">pratum</tp:taxon-name-part></tp:taxon-name></italic> sp. n. and 1.2 for <italic><tp:taxon-name><tp:taxon-name-part taxon-name-part-type="genus" reg="Macrocheles">M.</tp:taxon-name-part> <tp:taxon-name-part taxon-name-part-type="species" reg="spinipes">spinipes</tp:taxon-name-part></tp:taxon-name></italic> and <italic><tp:taxon-name><tp:taxon-name-part taxon-name-part-type="genus" reg="Macrocheles">M.</tp:taxon-name-part> <tp:taxon-name-part taxon-name-part-type="species" reg="grossipes">grossipes</tp:taxon-name-part></tp:taxon-name></italic>. Measurements were made examining <italic><tp:taxon-name><tp:taxon-name-part taxon-name-part-type="genus" reg="Macrocheles">M.</tp:taxon-name-part> <tp:taxon-name-part taxon-name-part-type="species" reg="spinipes">spinipes</tp:taxon-name-part></tp:taxon-name></italic> and <italic><tp:taxon-name><tp:taxon-name-part taxon-name-part-type="genus" reg="Macrocheles">M.</tp:taxon-name-part> <tp:taxon-name-part taxon-name-part-type="species" reg="grossipes">grossipes</tp:taxon-name-part></tp:taxon-name></italic> voucher material from the Oregon State University Arthropod Collection.</p></tp:treatment-sec><tp:treatment-sec><!--Section generated to contain objects referenced in tp:taxon-treatment.--><fig id="F13" position="float" orientation="portrait"><label>Figure 13.</label><caption><p>Sternal shield <bold>A</bold> <italic><tp:taxon-name><tp:taxon-name-part taxon-name-part-type="genus" reg="Macrocheles">Macrocheles</tp:taxon-name-part> <tp:taxon-name-part taxon-name-part-type="species" reg="willowae">willowae</tp:taxon-name-part></tp:taxon-name></italic> sp. n. <bold>B</bold> <italic><tp:taxon-name><tp:taxon-name-part taxon-name-part-type="genus" reg="Macrocheles">M.</tp:taxon-name-part> <tp:taxon-name-part taxon-name-part-type="species" reg="pratum">pratum</tp:taxon-name-part></tp:taxon-name></italic> sp. n. <bold>C</bold> <italic><tp:taxon-name><tp:taxon-name-part taxon-name-part-type="genus" reg="Macrocheles">M.</tp:taxon-name-part> <tp:taxon-name-part taxon-name-part-type="species" reg="kaiju">kaiju</tp:taxon-name-part></tp:taxon-name></italic> sp. n.</p></caption><graphic xmlns:xlink="http://www.w3.org/1999/xlink" xlink:href="zookeys-721-001-g013.jpg" position="float" orientation="portrait" xlink:type="simple" id="oo_173328.jpg"/></fig><table-wrap id="T1" position="float" orientation="portrait"><label>Table 1.</label><caption><p>Collection information, host species records and mite abundance of <italic><tp:taxon-name><tp:taxon-name-part taxon-name-part-type="genus" reg="Macrocheles">Macrocheles</tp:taxon-name-part></tp:taxon-name></italic> (<tp:taxon-name><tp:taxon-name-part taxon-name-part-type="genus" reg="Macrocheles">Macro.</tp:taxon-name-part></tp:taxon-name>) mites collected from <italic><tp:taxon-name><tp:taxon-name-part taxon-name-part-type="genus" reg="Nicrophorus">Nicrophorus</tp:taxon-name-part></tp:taxon-name></italic> (<tp:taxon-name><tp:taxon-name-part taxon-name-part-type="genus" reg="Nicrophorus">Nicro.</tp:taxon-name-part></tp:taxon-name>) beetles, with GenBank accession numbers for <abbrev xmlns:xlink="http://www.w3.org/1999/xlink" xlink:title="cytochrome oxidase subunit I" id="ABBRID0EVBAE" xlink:type="simple">COI</abbrev>.</p></caption><table id="TID0E4CAC" rules="all"><tbody><tr><th rowspan="1" colspan="1">Beetle number</th><th rowspan="1" colspan="1">Beetle species</th><th rowspan="1" colspan="1">Collection location</th><th rowspan="1" colspan="1">Coordinates</th><th rowspan="1" colspan="1">Collection date</th><th rowspan="1" colspan="1">
                  <italic><tp:taxon-name><tp:taxon-name-part taxon-name-part-type="genus" reg="Macrocheles">Macrocheles</tp:taxon-name-part></tp:taxon-name></italic> species</th><th rowspan="1" colspan="1">Mite abundance</th><th rowspan="1" colspan="1">GenBank number</th></tr><tr><td rowspan="1" colspan="1">N002</td><td rowspan="1" colspan="1">
                  <italic><tp:taxon-name><tp:taxon-name-part taxon-name-part-type="genus" reg="Nicrophorus">Nicro.</tp:taxon-name-part> <tp:taxon-name-part taxon-name-part-type="species" reg="defodiens">defodiens</tp:taxon-name-part></tp:taxon-name></italic>
                </td><td rowspan="1" colspan="1">CAN, ON, Algonquin P.P. 2</td><td rowspan="1" colspan="1">
                  <named-content xmlns:xlink="http://www.w3.org/1999/xlink" content-type="dwc:verbatimCoordinates" xlink:type="simple"><named-content content-type="geo-json" specific-use="{&#34;type&#34;:&#34;Point&#34;,&#34;coordinates&#34;:[-78.071000,45.895000]}" id="NCID0E2DAE" xlink:type="simple">45.895, -78.071</named-content></named-content>
                </td><td rowspan="1" colspan="1">16.vi.08</td><td rowspan="1" colspan="1">
                  <italic><tp:taxon-name><tp:taxon-name-part taxon-name-part-type="genus" reg="Macrocheles">Macro.</tp:taxon-name-part> <tp:taxon-name-part taxon-name-part-type="species" reg="willowae">willowae</tp:taxon-name-part></tp:taxon-name></italic> sp. n.</td><td rowspan="1" colspan="1">1</td><td rowspan="1" colspan="1">–</td></tr><tr><td rowspan="1" colspan="1">N003</td><td rowspan="1" colspan="1">
                  <italic><tp:taxon-name><tp:taxon-name-part taxon-name-part-type="genus" reg="Nicrophorus">Nicro.</tp:taxon-name-part> <tp:taxon-name-part taxon-name-part-type="species" reg="defodiens">defodiens</tp:taxon-name-part></tp:taxon-name></italic>
                </td><td rowspan="1" colspan="1">CAN, ON, Algonquin P.P. 2</td><td rowspan="1" colspan="1">
                  <named-content xmlns:xlink="http://www.w3.org/1999/xlink" content-type="dwc:verbatimCoordinates" xlink:type="simple"><named-content content-type="geo-json" specific-use="{&#34;type&#34;:&#34;Point&#34;,&#34;coordinates&#34;:[-78.071000,45.895000]}" id="NCID0EVFAE" xlink:type="simple">45.895, -78.071</named-content></named-content>
                </td><td rowspan="1" colspan="1">16.vi.08</td><td rowspan="1" colspan="1">
                  <italic><tp:taxon-name><tp:taxon-name-part taxon-name-part-type="genus" reg="Macrocheles">Macro.</tp:taxon-name-part> <tp:taxon-name-part taxon-name-part-type="species" reg="willowae">willowae</tp:taxon-name-part></tp:taxon-name></italic> sp. n.</td><td rowspan="1" colspan="1">1</td><td rowspan="1" colspan="1">–</td></tr><tr><td rowspan="1" colspan="1">N005</td><td rowspan="1" colspan="1">
                  <italic><tp:taxon-name><tp:taxon-name-part taxon-name-part-type="genus" reg="Nicrophorus">Nicro.</tp:taxon-name-part> <tp:taxon-name-part taxon-name-part-type="species" reg="orbicollis">orbicollis</tp:taxon-name-part></tp:taxon-name></italic>
                </td><td rowspan="1" colspan="1">CAN, ON, Frontenac</td><td rowspan="1" colspan="1">
                  <named-content xmlns:xlink="http://www.w3.org/1999/xlink" content-type="dwc:verbatimCoordinates" xlink:type="simple"><named-content content-type="geo-json" specific-use="{&#34;type&#34;:&#34;Point&#34;,&#34;coordinates&#34;:[-76.577000,44.447000]}" id="NCID0EPHAE" xlink:type="simple">44.447, -76.577</named-content></named-content>
                </td><td rowspan="1" colspan="1">17.vi.08</td><td rowspan="1" colspan="1">
                  <italic><tp:taxon-name><tp:taxon-name-part taxon-name-part-type="genus" reg="Macrocheles">Macro.</tp:taxon-name-part> <tp:taxon-name-part taxon-name-part-type="species" reg="willowae">willowae</tp:taxon-name-part></tp:taxon-name></italic> sp. n.</td><td rowspan="1" colspan="1">4</td><td rowspan="1" colspan="1">–</td></tr><tr><td rowspan="1" colspan="1">N006</td><td rowspan="1" colspan="1">
                  <italic><tp:taxon-name><tp:taxon-name-part taxon-name-part-type="genus" reg="Nicrophorus">Nicro.</tp:taxon-name-part> <tp:taxon-name-part taxon-name-part-type="species" reg="orbicollis">orbicollis</tp:taxon-name-part></tp:taxon-name></italic>
                </td><td rowspan="1" colspan="1">CAN, ON, Charleston Lake</td><td rowspan="1" colspan="1">
                  <named-content xmlns:xlink="http://www.w3.org/1999/xlink" content-type="dwc:verbatimCoordinates" xlink:type="simple"><named-content content-type="geo-json" specific-use="{&#34;type&#34;:&#34;Point&#34;,&#34;coordinates&#34;:[-76.072000,44.500000]}" id="NCID0EJJAE" xlink:type="simple">44.500, -76.072</named-content></named-content>
                </td><td rowspan="1" colspan="1">17.vi.08</td><td rowspan="1" colspan="1">
                  <italic><tp:taxon-name><tp:taxon-name-part taxon-name-part-type="genus" reg="Macrocheles">Macro.</tp:taxon-name-part> <tp:taxon-name-part taxon-name-part-type="species" reg="willowae">willowae</tp:taxon-name-part></tp:taxon-name></italic> sp. n.</td><td rowspan="1" colspan="1">4</td><td rowspan="1" colspan="1">–</td></tr><tr><td rowspan="1" colspan="1">N007</td><td rowspan="1" colspan="1">
                  <italic><tp:taxon-name><tp:taxon-name-part taxon-name-part-type="genus" reg="Nicrophorus">Nicro.</tp:taxon-name-part> <tp:taxon-name-part taxon-name-part-type="species" reg="orbicollis">orbicollis</tp:taxon-name-part></tp:taxon-name></italic>
                </td><td rowspan="1" colspan="1">CAN, ON, Charleston Lake</td><td rowspan="1" colspan="1">
                  <named-content xmlns:xlink="http://www.w3.org/1999/xlink" content-type="dwc:verbatimCoordinates" xlink:type="simple"><named-content content-type="geo-json" specific-use="{&#34;type&#34;:&#34;Point&#34;,&#34;coordinates&#34;:[-76.072000,44.500000]}" id="NCID0EDLAE" xlink:type="simple">44.500, -76.072</named-content></named-content>
                </td><td rowspan="1" colspan="1">17.vi.08</td><td rowspan="1" colspan="1">
                  <italic><tp:taxon-name><tp:taxon-name-part taxon-name-part-type="genus" reg="Macrocheles">Macro.</tp:taxon-name-part> <tp:taxon-name-part taxon-name-part-type="species" reg="willowae">willowae</tp:taxon-name-part></tp:taxon-name></italic> sp. n.</td><td rowspan="1" colspan="1">1</td><td rowspan="1" colspan="1">–</td></tr><tr><td rowspan="1" colspan="1">N008</td><td rowspan="1" colspan="1">
                  <italic><tp:taxon-name><tp:taxon-name-part taxon-name-part-type="genus" reg="Nicrophorus">Nicro.</tp:taxon-name-part> <tp:taxon-name-part taxon-name-part-type="species" reg="orbicollis">orbicollis</tp:taxon-name-part></tp:taxon-name></italic>
                </td><td rowspan="1" colspan="1">CAN, ON, Charleston Lake</td><td rowspan="1" colspan="1">
                  <named-content xmlns:xlink="http://www.w3.org/1999/xlink" content-type="dwc:verbatimCoordinates" xlink:type="simple"><named-content content-type="geo-json" specific-use="{&#34;type&#34;:&#34;Point&#34;,&#34;coordinates&#34;:[-76.072000,44.500000]}" id="NCID0E4MAE" xlink:type="simple">44.500, -76.072</named-content></named-content>
                </td><td rowspan="1" colspan="1">17.vi.08</td><td rowspan="1" colspan="1">
                  <italic><tp:taxon-name><tp:taxon-name-part taxon-name-part-type="genus" reg="Macrocheles">Macro.</tp:taxon-name-part> <tp:taxon-name-part taxon-name-part-type="species" reg="willowae">willowae</tp:taxon-name-part></tp:taxon-name></italic> sp. n.</td><td rowspan="1" colspan="1">1</td><td rowspan="1" colspan="1">–</td></tr><tr><td rowspan="1" colspan="1">N011</td><td rowspan="1" colspan="1">
                  <italic><tp:taxon-name><tp:taxon-name-part taxon-name-part-type="genus" reg="Nicrophorus">Nicro.</tp:taxon-name-part> <tp:taxon-name-part taxon-name-part-type="species" reg="defodiens">defodiens</tp:taxon-name-part></tp:taxon-name></italic>
                </td><td rowspan="1" colspan="1">CAN, ON, Algonquin P.P. 1</td><td rowspan="1" colspan="1">
                  <named-content xmlns:xlink="http://www.w3.org/1999/xlink" content-type="dwc:verbatimCoordinates" xlink:type="simple"><named-content content-type="geo-json" specific-use="{&#34;type&#34;:&#34;Point&#34;,&#34;coordinates&#34;:[-77.605000,45.902000]}" id="NCID0EXOAE" xlink:type="simple">45.902, -77.605</named-content></named-content>
                </td><td rowspan="1" colspan="1">16.vi.08</td><td rowspan="1" colspan="1">
                  <italic><tp:taxon-name><tp:taxon-name-part taxon-name-part-type="genus" reg="Macrocheles">Macro.</tp:taxon-name-part> <tp:taxon-name-part taxon-name-part-type="species" reg="willowae">willowae</tp:taxon-name-part></tp:taxon-name></italic> sp. n.</td><td rowspan="1" colspan="1">2</td><td rowspan="1" colspan="1">–</td></tr><tr><td rowspan="1" colspan="1">N012</td><td rowspan="1" colspan="1">
                  <italic><tp:taxon-name><tp:taxon-name-part taxon-name-part-type="genus" reg="Nicrophorus">Nicro.</tp:taxon-name-part> <tp:taxon-name-part taxon-name-part-type="species" reg="defodiens">defodiens</tp:taxon-name-part></tp:taxon-name></italic>
                </td><td rowspan="1" colspan="1">CAN, ON, Algonquin P.P. 1</td><td rowspan="1" colspan="1">
                  <named-content xmlns:xlink="http://www.w3.org/1999/xlink" content-type="dwc:verbatimCoordinates" xlink:type="simple"><named-content content-type="geo-json" specific-use="{&#34;type&#34;:&#34;Point&#34;,&#34;coordinates&#34;:[-77.605000,45.902000]}" id="NCID0ERQAE" xlink:type="simple">45.902, -77.605</named-content></named-content>
                </td><td rowspan="1" colspan="1">16.vi.08</td><td rowspan="1" colspan="1">
                  <italic><tp:taxon-name><tp:taxon-name-part taxon-name-part-type="genus" reg="Macrocheles">Macro.</tp:taxon-name-part> <tp:taxon-name-part taxon-name-part-type="species" reg="willowae">willowae</tp:taxon-name-part></tp:taxon-name></italic> sp. n.</td><td rowspan="1" colspan="1">2</td><td rowspan="1" colspan="1">–</td></tr><tr><td rowspan="1" colspan="1">N013</td><td rowspan="1" colspan="1">
                  <italic><tp:taxon-name><tp:taxon-name-part taxon-name-part-type="genus" reg="Nicrophorus">Nicro.</tp:taxon-name-part> <tp:taxon-name-part taxon-name-part-type="species" reg="defodiens">defodiens</tp:taxon-name-part></tp:taxon-name></italic>
                </td><td rowspan="1" colspan="1">CAN, ON, Algonquin P.P. 1</td><td rowspan="1" colspan="1">
                  <named-content xmlns:xlink="http://www.w3.org/1999/xlink" content-type="dwc:verbatimCoordinates" xlink:type="simple"><named-content content-type="geo-json" specific-use="{&#34;type&#34;:&#34;Point&#34;,&#34;coordinates&#34;:[-77.605000,45.902000]}" id="NCID0ELSAE" xlink:type="simple">45.902, -77.605</named-content></named-content>
                </td><td rowspan="1" colspan="1">16.vi.08</td><td rowspan="1" colspan="1">
                  <italic><tp:taxon-name><tp:taxon-name-part taxon-name-part-type="genus" reg="Macrocheles">Macro.</tp:taxon-name-part> <tp:taxon-name-part taxon-name-part-type="species" reg="willowae">willowae</tp:taxon-name-part></tp:taxon-name></italic> sp. n.</td><td rowspan="1" colspan="1">5</td><td rowspan="1" colspan="1">–</td></tr><tr><td rowspan="1" colspan="1">N014</td><td rowspan="1" colspan="1">
                  <italic><tp:taxon-name><tp:taxon-name-part taxon-name-part-type="genus" reg="Nicrophorus">Nicro.</tp:taxon-name-part> <tp:taxon-name-part taxon-name-part-type="species" reg="defodiens">defodiens</tp:taxon-name-part></tp:taxon-name></italic>
                </td><td rowspan="1" colspan="1">CAN, ON, Algonquin P.P. 1</td><td rowspan="1" colspan="1">
                  <named-content xmlns:xlink="http://www.w3.org/1999/xlink" content-type="dwc:verbatimCoordinates" xlink:type="simple"><named-content content-type="geo-json" specific-use="{&#34;type&#34;:&#34;Point&#34;,&#34;coordinates&#34;:[-77.605000,45.902000]}" id="NCID0EFUAE" xlink:type="simple">45.902, -77.605</named-content></named-content>
                </td><td rowspan="1" colspan="1">16.vi.08</td><td rowspan="1" colspan="1">
                  <italic><tp:taxon-name><tp:taxon-name-part taxon-name-part-type="genus" reg="Macrocheles">Macro.</tp:taxon-name-part> <tp:taxon-name-part taxon-name-part-type="species" reg="willowae">willowae</tp:taxon-name-part></tp:taxon-name></italic> sp. n.</td><td rowspan="1" colspan="1">7</td><td rowspan="1" colspan="1">–</td></tr><tr><td rowspan="1" colspan="1">N015</td><td rowspan="1" colspan="1">
                  <italic><tp:taxon-name><tp:taxon-name-part taxon-name-part-type="genus" reg="Nicrophorus">Nicro.</tp:taxon-name-part> <tp:taxon-name-part taxon-name-part-type="species" reg="defodiens">defodiens</tp:taxon-name-part></tp:taxon-name></italic>
                </td><td rowspan="1" colspan="1">CAN, ON, Algonquin P.P. 1</td><td rowspan="1" colspan="1">
                  <named-content xmlns:xlink="http://www.w3.org/1999/xlink" content-type="dwc:verbatimCoordinates" xlink:type="simple"><named-content content-type="geo-json" specific-use="{&#34;type&#34;:&#34;Point&#34;,&#34;coordinates&#34;:[-77.605000,45.902000]}" id="NCID0E6VAE" xlink:type="simple">45.902, -77.605</named-content></named-content>
                </td><td rowspan="1" colspan="1">16.vi.08</td><td rowspan="1" colspan="1">
                  <italic><tp:taxon-name><tp:taxon-name-part taxon-name-part-type="genus" reg="Macrocheles">Macro.</tp:taxon-name-part> <tp:taxon-name-part taxon-name-part-type="species" reg="willowae">willowae</tp:taxon-name-part></tp:taxon-name></italic> sp. n.</td><td rowspan="1" colspan="1">5</td><td rowspan="1" colspan="1">–</td></tr><tr><td rowspan="1" colspan="1">N017</td><td rowspan="1" colspan="1">
                  <italic><tp:taxon-name><tp:taxon-name-part taxon-name-part-type="genus" reg="Nicrophorus">Nicro.</tp:taxon-name-part> <tp:taxon-name-part taxon-name-part-type="species" reg="defodiens">defodiens</tp:taxon-name-part></tp:taxon-name></italic>
                </td><td rowspan="1" colspan="1">CAN, ON, Algonquin P.P. 1</td><td rowspan="1" colspan="1">
                  <named-content xmlns:xlink="http://www.w3.org/1999/xlink" content-type="dwc:verbatimCoordinates" xlink:type="simple"><named-content content-type="geo-json" specific-use="{&#34;type&#34;:&#34;Point&#34;,&#34;coordinates&#34;:[-77.605000,45.902000]}" id="NCID0EZXAE" xlink:type="simple">45.902, -77.605</named-content></named-content>
                </td><td rowspan="1" colspan="1">16.vi.08</td><td rowspan="1" colspan="1">
                  <italic><tp:taxon-name><tp:taxon-name-part taxon-name-part-type="genus" reg="Macrocheles">Macro.</tp:taxon-name-part> <tp:taxon-name-part taxon-name-part-type="species" reg="willowae">willowae</tp:taxon-name-part></tp:taxon-name></italic> sp. n.</td><td rowspan="1" colspan="1">1</td><td rowspan="1" colspan="1">–</td></tr><tr><td rowspan="1" colspan="1">N018</td><td rowspan="1" colspan="1">
                  <italic><tp:taxon-name><tp:taxon-name-part taxon-name-part-type="genus" reg="Nicrophorus">Nicro.</tp:taxon-name-part> <tp:taxon-name-part taxon-name-part-type="species" reg="defodiens">defodiens</tp:taxon-name-part></tp:taxon-name></italic>
                </td><td rowspan="1" colspan="1">CAN, ON, Algonquin P.P. 1</td><td rowspan="1" colspan="1">
                  <named-content xmlns:xlink="http://www.w3.org/1999/xlink" content-type="dwc:verbatimCoordinates" xlink:type="simple"><named-content content-type="geo-json" specific-use="{&#34;type&#34;:&#34;Point&#34;,&#34;coordinates&#34;:[-77.605000,45.902000]}" id="NCID0ETZAE" xlink:type="simple">45.902, -77.605</named-content></named-content>
                </td><td rowspan="1" colspan="1">16.vi.08</td><td rowspan="1" colspan="1">
                  <italic><tp:taxon-name><tp:taxon-name-part taxon-name-part-type="genus" reg="Macrocheles">Macro.</tp:taxon-name-part> <tp:taxon-name-part taxon-name-part-type="species" reg="willowae">willowae</tp:taxon-name-part></tp:taxon-name></italic> sp. n.</td><td rowspan="1" colspan="1">2</td><td rowspan="1" colspan="1">–</td></tr><tr><td rowspan="1" colspan="1">N019</td><td rowspan="1" colspan="1">
                  <italic><tp:taxon-name><tp:taxon-name-part taxon-name-part-type="genus" reg="Nicrophorus">Nicro.</tp:taxon-name-part> <tp:taxon-name-part taxon-name-part-type="species" reg="defodiens">defodiens</tp:taxon-name-part></tp:taxon-name></italic>
                </td><td rowspan="1" colspan="1">CAN, ON, Algonquin P.P. 1</td><td rowspan="1" colspan="1">
                  <named-content xmlns:xlink="http://www.w3.org/1999/xlink" content-type="dwc:verbatimCoordinates" xlink:type="simple"><named-content content-type="geo-json" specific-use="{&#34;type&#34;:&#34;Point&#34;,&#34;coordinates&#34;:[-77.605000,45.902000]}" id="NCID0EN2AE" xlink:type="simple">45.902, -77.605</named-content></named-content>
                </td><td rowspan="1" colspan="1">16.vi.08</td><td rowspan="1" colspan="1">
                  <italic><tp:taxon-name><tp:taxon-name-part taxon-name-part-type="genus" reg="Macrocheles">Macro.</tp:taxon-name-part> <tp:taxon-name-part taxon-name-part-type="species" reg="willowae">willowae</tp:taxon-name-part></tp:taxon-name></italic> sp. n.</td><td rowspan="1" colspan="1">2</td><td rowspan="1" colspan="1">–</td></tr><tr><td rowspan="1" colspan="1">N020</td><td rowspan="1" colspan="1">
                  <italic><tp:taxon-name><tp:taxon-name-part taxon-name-part-type="genus" reg="Nicrophorus">Nicro.</tp:taxon-name-part> <tp:taxon-name-part taxon-name-part-type="species" reg="orbicollis">orbicollis</tp:taxon-name-part></tp:taxon-name></italic>
                </td><td rowspan="1" colspan="1">CAN, ON, Algonquin P.P. 1</td><td rowspan="1" colspan="1">
                  <named-content xmlns:xlink="http://www.w3.org/1999/xlink" content-type="dwc:verbatimCoordinates" xlink:type="simple"><named-content content-type="geo-json" specific-use="{&#34;type&#34;:&#34;Point&#34;,&#34;coordinates&#34;:[-77.605000,45.902000]}" id="NCID0EH4AE" xlink:type="simple">45.902, -77.605</named-content></named-content>
                </td><td rowspan="1" colspan="1">16.vi.08</td><td rowspan="1" colspan="1">
                  <italic><tp:taxon-name><tp:taxon-name-part taxon-name-part-type="genus" reg="Macrocheles">Macro.</tp:taxon-name-part> <tp:taxon-name-part taxon-name-part-type="species" reg="willowae">willowae</tp:taxon-name-part></tp:taxon-name></italic> sp. n.</td><td rowspan="1" colspan="1">4</td><td rowspan="1" colspan="1">–</td></tr><tr><td rowspan="1" colspan="1">N021</td><td rowspan="1" colspan="1">
                  <italic><tp:taxon-name><tp:taxon-name-part taxon-name-part-type="genus" reg="Nicrophorus">Nicro.</tp:taxon-name-part> <tp:taxon-name-part taxon-name-part-type="species" reg="defodiens">defodiens</tp:taxon-name-part></tp:taxon-name></italic>
                </td><td rowspan="1" colspan="1">CAN, ON, Algonquin P.P. 1</td><td rowspan="1" colspan="1">
                  <named-content xmlns:xlink="http://www.w3.org/1999/xlink" content-type="dwc:verbatimCoordinates" xlink:type="simple"><named-content content-type="geo-json" specific-use="{&#34;type&#34;:&#34;Point&#34;,&#34;coordinates&#34;:[-77.605000,45.902000]}" id="NCID0EB6AE" xlink:type="simple">45.902, -77.605</named-content></named-content>
                </td><td rowspan="1" colspan="1">16.vi.08</td><td rowspan="1" colspan="1">
                  <italic><tp:taxon-name><tp:taxon-name-part taxon-name-part-type="genus" reg="Macrocheles">Macro.</tp:taxon-name-part> <tp:taxon-name-part taxon-name-part-type="species" reg="willowae">willowae</tp:taxon-name-part></tp:taxon-name></italic> sp. n.</td><td rowspan="1" colspan="1">1</td><td rowspan="1" colspan="1">–</td></tr><tr><td rowspan="1" colspan="1">N022</td><td rowspan="1" colspan="1">
                  <italic><tp:taxon-name><tp:taxon-name-part taxon-name-part-type="genus" reg="Nicrophorus">Nicro.</tp:taxon-name-part> <tp:taxon-name-part taxon-name-part-type="species" reg="defodiens">defodiens</tp:taxon-name-part></tp:taxon-name></italic>
                </td><td rowspan="1" colspan="1">CAN, ON, Algonquin P.P. 1</td><td rowspan="1" colspan="1">
                  <named-content xmlns:xlink="http://www.w3.org/1999/xlink" content-type="dwc:verbatimCoordinates" xlink:type="simple"><named-content content-type="geo-json" specific-use="{&#34;type&#34;:&#34;Point&#34;,&#34;coordinates&#34;:[-77.605000,45.902000]}" id="NCID0E3AAG" xlink:type="simple">45.902, -77.605</named-content></named-content>
                </td><td rowspan="1" colspan="1">16.vi.08</td><td rowspan="1" colspan="1">
                  <italic><tp:taxon-name><tp:taxon-name-part taxon-name-part-type="genus" reg="Macrocheles">Macro.</tp:taxon-name-part> <tp:taxon-name-part taxon-name-part-type="species" reg="willowae">willowae</tp:taxon-name-part></tp:taxon-name></italic> sp. n.</td><td rowspan="1" colspan="1">3</td><td rowspan="1" colspan="1">–</td></tr><tr><td rowspan="1" colspan="1">N023</td><td rowspan="1" colspan="1">
                  <italic><tp:taxon-name><tp:taxon-name-part taxon-name-part-type="genus" reg="Nicrophorus">Nicro.</tp:taxon-name-part> <tp:taxon-name-part taxon-name-part-type="species" reg="defodiens">defodiens</tp:taxon-name-part></tp:taxon-name></italic>
                </td><td rowspan="1" colspan="1">CAN, ON, Algonquin P.P. 1</td><td rowspan="1" colspan="1">
                  <named-content xmlns:xlink="http://www.w3.org/1999/xlink" content-type="dwc:verbatimCoordinates" xlink:type="simple"><named-content content-type="geo-json" specific-use="{&#34;type&#34;:&#34;Point&#34;,&#34;coordinates&#34;:[-77.605000,45.902000]}" id="NCID0EWCAG" xlink:type="simple">45.902, -77.605</named-content></named-content>
                </td><td rowspan="1" colspan="1">16.vi.08</td><td rowspan="1" colspan="1">
                  <italic><tp:taxon-name><tp:taxon-name-part taxon-name-part-type="genus" reg="Macrocheles">Macro.</tp:taxon-name-part> <tp:taxon-name-part taxon-name-part-type="species" reg="willowae">willowae</tp:taxon-name-part></tp:taxon-name></italic> sp. n.</td><td rowspan="1" colspan="1">2</td><td rowspan="1" colspan="1">–</td></tr><tr><td rowspan="1" colspan="1">N024</td><td rowspan="1" colspan="1">
                  <italic><tp:taxon-name><tp:taxon-name-part taxon-name-part-type="genus" reg="Nicrophorus">Nicro.</tp:taxon-name-part> <tp:taxon-name-part taxon-name-part-type="species" reg="defodiens">defodiens</tp:taxon-name-part></tp:taxon-name></italic>
                </td><td rowspan="1" colspan="1">CAN, ON, Algonquin P.P. 1</td><td rowspan="1" colspan="1">
                  <named-content xmlns:xlink="http://www.w3.org/1999/xlink" content-type="dwc:verbatimCoordinates" xlink:type="simple"><named-content content-type="geo-json" specific-use="{&#34;type&#34;:&#34;Point&#34;,&#34;coordinates&#34;:[-77.605000,45.902000]}" id="NCID0EQEAG" xlink:type="simple">45.902, -77.605</named-content></named-content>
                </td><td rowspan="1" colspan="1">16.vi.08</td><td rowspan="1" colspan="1">
                  <italic><tp:taxon-name><tp:taxon-name-part taxon-name-part-type="genus" reg="Macrocheles">Macro.</tp:taxon-name-part> <tp:taxon-name-part taxon-name-part-type="species" reg="willowae">willowae</tp:taxon-name-part></tp:taxon-name></italic> sp. n.</td><td rowspan="1" colspan="1">3</td><td rowspan="1" colspan="1">–</td></tr><tr><td rowspan="1" colspan="1">N026</td><td rowspan="1" colspan="1">
                  <italic><tp:taxon-name><tp:taxon-name-part taxon-name-part-type="genus" reg="Nicrophorus">Nicro.</tp:taxon-name-part> <tp:taxon-name-part taxon-name-part-type="species" reg="orbicollis">orbicollis</tp:taxon-name-part></tp:taxon-name></italic>
                </td><td rowspan="1" colspan="1">CAN, ON, Charleston Lake</td><td rowspan="1" colspan="1">
                  <named-content xmlns:xlink="http://www.w3.org/1999/xlink" content-type="dwc:verbatimCoordinates" xlink:type="simple"><named-content content-type="geo-json" specific-use="{&#34;type&#34;:&#34;Point&#34;,&#34;coordinates&#34;:[-76.072000,44.500000]}" id="NCID0EKGAG" xlink:type="simple">44.500, -76.072</named-content></named-content>
                </td><td rowspan="1" colspan="1">01.vii.08</td><td rowspan="1" colspan="1">
                  <italic><tp:taxon-name><tp:taxon-name-part taxon-name-part-type="genus" reg="Macrocheles">Macro.</tp:taxon-name-part> <tp:taxon-name-part taxon-name-part-type="species" reg="willowae">willowae</tp:taxon-name-part></tp:taxon-name></italic> sp. n.</td><td rowspan="1" colspan="1">5</td><td rowspan="1" colspan="1">–</td></tr><tr><td rowspan="1" colspan="1">N028</td><td rowspan="1" colspan="1">
                  <italic><tp:taxon-name><tp:taxon-name-part taxon-name-part-type="genus" reg="Nicrophorus">Nicro.</tp:taxon-name-part> <tp:taxon-name-part taxon-name-part-type="species" reg="defodiens">defodiens</tp:taxon-name-part></tp:taxon-name></italic>
                </td><td rowspan="1" colspan="1">CAN, ON, Algonquin P.P. 1</td><td rowspan="1" colspan="1">
                  <named-content xmlns:xlink="http://www.w3.org/1999/xlink" content-type="dwc:verbatimCoordinates" xlink:type="simple"><named-content content-type="geo-json" specific-use="{&#34;type&#34;:&#34;Point&#34;,&#34;coordinates&#34;:[-77.605000,45.902000]}" id="NCID0EEIAG" xlink:type="simple">45.902, -77.605</named-content></named-content>
                </td><td rowspan="1" colspan="1">30.vi.08</td><td rowspan="1" colspan="1">
                  <italic><tp:taxon-name><tp:taxon-name-part taxon-name-part-type="genus" reg="Macrocheles">Macro.</tp:taxon-name-part> <tp:taxon-name-part taxon-name-part-type="species" reg="willowae">willowae</tp:taxon-name-part></tp:taxon-name></italic> sp. n.</td><td rowspan="1" colspan="1">3</td><td rowspan="1" colspan="1">–</td></tr><tr><td rowspan="1" colspan="1">N029</td><td rowspan="1" colspan="1">
                  <italic><tp:taxon-name><tp:taxon-name-part taxon-name-part-type="genus" reg="Nicrophorus">Nicro.</tp:taxon-name-part> <tp:taxon-name-part taxon-name-part-type="species" reg="defodiens">defodiens</tp:taxon-name-part></tp:taxon-name></italic>
                </td><td rowspan="1" colspan="1">CAN, ON, Algonquin P.P. 1</td><td rowspan="1" colspan="1">
                  <named-content xmlns:xlink="http://www.w3.org/1999/xlink" content-type="dwc:verbatimCoordinates" xlink:type="simple"><named-content content-type="geo-json" specific-use="{&#34;type&#34;:&#34;Point&#34;,&#34;coordinates&#34;:[-77.605000,45.902000]}" id="NCID0E5JAG" xlink:type="simple">45.902, -77.605</named-content></named-content>
                </td><td rowspan="1" colspan="1">30.vi.08</td><td rowspan="1" colspan="1">
                  <italic><tp:taxon-name><tp:taxon-name-part taxon-name-part-type="genus" reg="Macrocheles">Macro.</tp:taxon-name-part> <tp:taxon-name-part taxon-name-part-type="species" reg="willowae">willowae</tp:taxon-name-part></tp:taxon-name></italic> sp. n.</td><td rowspan="1" colspan="1">4</td><td rowspan="1" colspan="1">–</td></tr><tr><td rowspan="1" colspan="1">N031</td><td rowspan="1" colspan="1">
                  <italic><tp:taxon-name><tp:taxon-name-part taxon-name-part-type="genus" reg="Nicrophorus">Nicro.</tp:taxon-name-part> <tp:taxon-name-part taxon-name-part-type="species" reg="defodiens">defodiens</tp:taxon-name-part></tp:taxon-name></italic>
                </td><td rowspan="1" colspan="1">CAN, ON, Algonquin P.P. 1</td><td rowspan="1" colspan="1">
                  <named-content xmlns:xlink="http://www.w3.org/1999/xlink" content-type="dwc:verbatimCoordinates" xlink:type="simple"><named-content content-type="geo-json" specific-use="{&#34;type&#34;:&#34;Point&#34;,&#34;coordinates&#34;:[-77.605000,45.902000]}" id="NCID0EYLAG" xlink:type="simple">45.902, -77.605</named-content></named-content>
                </td><td rowspan="1" colspan="1">30.vi.08</td><td rowspan="1" colspan="1">
                  <italic><tp:taxon-name><tp:taxon-name-part taxon-name-part-type="genus" reg="Macrocheles">Macro.</tp:taxon-name-part> <tp:taxon-name-part taxon-name-part-type="species" reg="willowae">willowae</tp:taxon-name-part></tp:taxon-name></italic> sp. n.</td><td rowspan="1" colspan="1">2</td><td rowspan="1" colspan="1">–</td></tr><tr><td rowspan="1" colspan="1">N036</td><td rowspan="1" colspan="1">
                  <italic><tp:taxon-name><tp:taxon-name-part taxon-name-part-type="genus" reg="Nicrophorus">Nicro.</tp:taxon-name-part> <tp:taxon-name-part taxon-name-part-type="species" reg="defodiens">defodiens</tp:taxon-name-part></tp:taxon-name></italic>
                </td><td rowspan="1" colspan="1">CAN, ON, Algonquin P.P. 1</td><td rowspan="1" colspan="1">
                  <named-content xmlns:xlink="http://www.w3.org/1999/xlink" content-type="dwc:verbatimCoordinates" xlink:type="simple"><named-content content-type="geo-json" specific-use="{&#34;type&#34;:&#34;Point&#34;,&#34;coordinates&#34;:[-77.605000,45.902000]}" id="NCID0ESNAG" xlink:type="simple">45.902, -77.605</named-content></named-content>
                </td><td rowspan="1" colspan="1">30.vi.08</td><td rowspan="1" colspan="1">
                  <italic><tp:taxon-name><tp:taxon-name-part taxon-name-part-type="genus" reg="Macrocheles">Macro.</tp:taxon-name-part> <tp:taxon-name-part taxon-name-part-type="species" reg="willowae">willowae</tp:taxon-name-part></tp:taxon-name></italic> sp. n.</td><td rowspan="1" colspan="1">1</td><td rowspan="1" colspan="1">–</td></tr><tr><td rowspan="1" colspan="1">N037</td><td rowspan="1" colspan="1">
                  <italic><tp:taxon-name><tp:taxon-name-part taxon-name-part-type="genus" reg="Nicrophorus">Nicro.</tp:taxon-name-part> <tp:taxon-name-part taxon-name-part-type="species" reg="defodiens">defodiens</tp:taxon-name-part></tp:taxon-name></italic>
                </td><td rowspan="1" colspan="1">CAN, ON, Algonquin P.P. 1</td><td rowspan="1" colspan="1">
                  <named-content xmlns:xlink="http://www.w3.org/1999/xlink" content-type="dwc:verbatimCoordinates" xlink:type="simple"><named-content content-type="geo-json" specific-use="{&#34;type&#34;:&#34;Point&#34;,&#34;coordinates&#34;:[-77.605000,45.902000]}" id="NCID0EMPAG" xlink:type="simple">45.902, -77.605</named-content></named-content>
                </td><td rowspan="1" colspan="1">30.vi.08</td><td rowspan="1" colspan="1">
                  <italic><tp:taxon-name><tp:taxon-name-part taxon-name-part-type="genus" reg="Macrocheles">Macro.</tp:taxon-name-part> <tp:taxon-name-part taxon-name-part-type="species" reg="willowae">willowae</tp:taxon-name-part></tp:taxon-name></italic> sp. n.</td><td rowspan="1" colspan="1">3</td><td rowspan="1" colspan="1">–</td></tr><tr><td rowspan="1" colspan="1">N039</td><td rowspan="1" colspan="1">
                  <italic><tp:taxon-name><tp:taxon-name-part taxon-name-part-type="genus" reg="Nicrophorus">Nicro.</tp:taxon-name-part> <tp:taxon-name-part taxon-name-part-type="species" reg="defodiens">defodiens</tp:taxon-name-part></tp:taxon-name></italic>
                </td><td rowspan="1" colspan="1">CAN, ON, Algonquin P.P. 1</td><td rowspan="1" colspan="1">
                  <named-content xmlns:xlink="http://www.w3.org/1999/xlink" content-type="dwc:verbatimCoordinates" xlink:type="simple"><named-content content-type="geo-json" specific-use="{&#34;type&#34;:&#34;Point&#34;,&#34;coordinates&#34;:[-77.605000,45.902000]}" id="NCID0EGRAG" xlink:type="simple">45.902, -77.605</named-content></named-content>
                </td><td rowspan="1" colspan="1">30.vi.08</td><td rowspan="1" colspan="1">
                  <italic><tp:taxon-name><tp:taxon-name-part taxon-name-part-type="genus" reg="Macrocheles">Macro.</tp:taxon-name-part> <tp:taxon-name-part taxon-name-part-type="species" reg="willowae">willowae</tp:taxon-name-part></tp:taxon-name></italic> sp. n.</td><td rowspan="1" colspan="1">1</td><td rowspan="1" colspan="1">–</td></tr><tr><td rowspan="1" colspan="1">N040</td><td rowspan="1" colspan="1">
                  <italic><tp:taxon-name><tp:taxon-name-part taxon-name-part-type="genus" reg="Nicrophorus">Nicro.</tp:taxon-name-part> <tp:taxon-name-part taxon-name-part-type="species" reg="defodiens">defodiens</tp:taxon-name-part></tp:taxon-name></italic>
                </td><td rowspan="1" colspan="1">CAN, ON, Algonquin P.P. 1</td><td rowspan="1" colspan="1">
                  <named-content xmlns:xlink="http://www.w3.org/1999/xlink" content-type="dwc:verbatimCoordinates" xlink:type="simple"><named-content content-type="geo-json" specific-use="{&#34;type&#34;:&#34;Point&#34;,&#34;coordinates&#34;:[-77.605000,45.902000]}" id="NCID0EATAG" xlink:type="simple">45.902, -77.605</named-content></named-content>
                </td><td rowspan="1" colspan="1">30.vi.08</td><td rowspan="1" colspan="1">
                  <italic><tp:taxon-name><tp:taxon-name-part taxon-name-part-type="genus" reg="Macrocheles">Macro.</tp:taxon-name-part> <tp:taxon-name-part taxon-name-part-type="species" reg="willowae">willowae</tp:taxon-name-part></tp:taxon-name></italic> sp. n.</td><td rowspan="1" colspan="1">8</td><td rowspan="1" colspan="1">–</td></tr><tr><td rowspan="1" colspan="1">N042</td><td rowspan="1" colspan="1">
                  <italic><tp:taxon-name><tp:taxon-name-part taxon-name-part-type="genus" reg="Nicrophorus">Nicro.</tp:taxon-name-part> <tp:taxon-name-part taxon-name-part-type="species" reg="defodiens">defodiens</tp:taxon-name-part></tp:taxon-name></italic>
                </td><td rowspan="1" colspan="1">CAN, ON, Algonquin P.P. 1</td><td rowspan="1" colspan="1">
                  <named-content xmlns:xlink="http://www.w3.org/1999/xlink" content-type="dwc:verbatimCoordinates" xlink:type="simple"><named-content content-type="geo-json" specific-use="{&#34;type&#34;:&#34;Point&#34;,&#34;coordinates&#34;:[-77.605000,45.902000]}" id="NCID0E1UAG" xlink:type="simple">45.902, -77.605</named-content></named-content>
                </td><td rowspan="1" colspan="1">30.vi.08</td><td rowspan="1" colspan="1">
                  <italic><tp:taxon-name><tp:taxon-name-part taxon-name-part-type="genus" reg="Macrocheles">Macro.</tp:taxon-name-part> <tp:taxon-name-part taxon-name-part-type="species" reg="willowae">willowae</tp:taxon-name-part></tp:taxon-name></italic> sp. n.</td><td rowspan="1" colspan="1">3</td><td rowspan="1" colspan="1">–</td></tr><tr><td rowspan="1" colspan="1">N043</td><td rowspan="1" colspan="1">
                  <italic><tp:taxon-name><tp:taxon-name-part taxon-name-part-type="genus" reg="Nicrophorus">Nicro.</tp:taxon-name-part> <tp:taxon-name-part taxon-name-part-type="species" reg="defodiens">defodiens</tp:taxon-name-part></tp:taxon-name></italic>
                </td><td rowspan="1" colspan="1">CAN, ON, Algonquin P.P. 1</td><td rowspan="1" colspan="1">
                  <named-content xmlns:xlink="http://www.w3.org/1999/xlink" content-type="dwc:verbatimCoordinates" xlink:type="simple"><named-content content-type="geo-json" specific-use="{&#34;type&#34;:&#34;Point&#34;,&#34;coordinates&#34;:[-77.605000,45.902000]}" id="NCID0EUWAG" xlink:type="simple">45.902, -77.605</named-content></named-content>
                </td><td rowspan="1" colspan="1">30.vi.08</td><td rowspan="1" colspan="1">
                  <italic><tp:taxon-name><tp:taxon-name-part taxon-name-part-type="genus" reg="Macrocheles">Macro.</tp:taxon-name-part> <tp:taxon-name-part taxon-name-part-type="species" reg="willowae">willowae</tp:taxon-name-part></tp:taxon-name></italic> sp. n.</td><td rowspan="1" colspan="1">3</td><td rowspan="1" colspan="1">–</td></tr><tr><td rowspan="1" colspan="1">N044</td><td rowspan="1" colspan="1">
                  <italic><tp:taxon-name><tp:taxon-name-part taxon-name-part-type="genus" reg="Nicrophorus">Nicro.</tp:taxon-name-part> <tp:taxon-name-part taxon-name-part-type="species" reg="defodiens">defodiens</tp:taxon-name-part></tp:taxon-name></italic>
                </td><td rowspan="1" colspan="1">CAN, ON, Algonquin P.P. 1</td><td rowspan="1" colspan="1">
                  <named-content xmlns:xlink="http://www.w3.org/1999/xlink" content-type="dwc:verbatimCoordinates" xlink:type="simple"><named-content content-type="geo-json" specific-use="{&#34;type&#34;:&#34;Point&#34;,&#34;coordinates&#34;:[-77.605000,45.902000]}" id="NCID0EOYAG" xlink:type="simple">45.902, -77.605</named-content></named-content>
                </td><td rowspan="1" colspan="1">30.vi.08</td><td rowspan="1" colspan="1">
                  <italic><tp:taxon-name><tp:taxon-name-part taxon-name-part-type="genus" reg="Macrocheles">Macro.</tp:taxon-name-part> <tp:taxon-name-part taxon-name-part-type="species" reg="willowae">willowae</tp:taxon-name-part></tp:taxon-name></italic> sp. n.</td><td rowspan="1" colspan="1">3</td><td rowspan="1" colspan="1">–</td></tr><tr><td rowspan="1" colspan="1">N046</td><td rowspan="1" colspan="1">
                  <italic><tp:taxon-name><tp:taxon-name-part taxon-name-part-type="genus" reg="Nicrophorus">Nicro.</tp:taxon-name-part> <tp:taxon-name-part taxon-name-part-type="species" reg="defodiens">defodiens</tp:taxon-name-part></tp:taxon-name></italic>
                </td><td rowspan="1" colspan="1">CAN, ON, Algonquin P.P. 1</td><td rowspan="1" colspan="1">
                  <named-content xmlns:xlink="http://www.w3.org/1999/xlink" content-type="dwc:verbatimCoordinates" xlink:type="simple"><named-content content-type="geo-json" specific-use="{&#34;type&#34;:&#34;Point&#34;,&#34;coordinates&#34;:[-77.605000,45.902000]}" id="NCID0EI1AG" xlink:type="simple">45.902, -77.605</named-content></named-content>
                </td><td rowspan="1" colspan="1">30.vi.08</td><td rowspan="1" colspan="1">
                  <italic><tp:taxon-name><tp:taxon-name-part taxon-name-part-type="genus" reg="Macrocheles">Macro.</tp:taxon-name-part> <tp:taxon-name-part taxon-name-part-type="species" reg="willowae">willowae</tp:taxon-name-part></tp:taxon-name></italic> sp. n.</td><td rowspan="1" colspan="1">1</td><td rowspan="1" colspan="1">–</td></tr><tr><td rowspan="1" colspan="1">N047</td><td rowspan="1" colspan="1">
                  <italic><tp:taxon-name><tp:taxon-name-part taxon-name-part-type="genus" reg="Nicrophorus">Nicro.</tp:taxon-name-part> <tp:taxon-name-part taxon-name-part-type="species" reg="defodiens">defodiens</tp:taxon-name-part></tp:taxon-name></italic>
                </td><td rowspan="1" colspan="1">CAN, ON, Algonquin P.P. 1</td><td rowspan="1" colspan="1">
                  <named-content xmlns:xlink="http://www.w3.org/1999/xlink" content-type="dwc:verbatimCoordinates" xlink:type="simple"><named-content content-type="geo-json" specific-use="{&#34;type&#34;:&#34;Point&#34;,&#34;coordinates&#34;:[-77.605000,45.902000]}" id="NCID0EC3AG" xlink:type="simple">45.902, -77.605</named-content></named-content>
                </td><td rowspan="1" colspan="1">30.vi.08</td><td rowspan="1" colspan="1">
                  <italic><tp:taxon-name><tp:taxon-name-part taxon-name-part-type="genus" reg="Macrocheles">Macro.</tp:taxon-name-part> <tp:taxon-name-part taxon-name-part-type="species" reg="willowae">willowae</tp:taxon-name-part></tp:taxon-name></italic> sp. n.</td><td rowspan="1" colspan="1">17</td><td rowspan="1" colspan="1">–</td></tr><tr><td rowspan="1" colspan="1">N048</td><td rowspan="1" colspan="1">
                  <italic><tp:taxon-name><tp:taxon-name-part taxon-name-part-type="genus" reg="Nicrophorus">Nicro.</tp:taxon-name-part> <tp:taxon-name-part taxon-name-part-type="species" reg="orbicollis">orbicollis</tp:taxon-name-part></tp:taxon-name></italic>
                </td><td rowspan="1" colspan="1">CAN, ON, Algonquin P.P. 1</td><td rowspan="1" colspan="1">
                  <named-content xmlns:xlink="http://www.w3.org/1999/xlink" content-type="dwc:verbatimCoordinates" xlink:type="simple"><named-content content-type="geo-json" specific-use="{&#34;type&#34;:&#34;Point&#34;,&#34;coordinates&#34;:[-77.605000,45.902000]}" id="NCID0E34AG" xlink:type="simple">45.902, -77.605</named-content></named-content>
                </td><td rowspan="1" colspan="1">30.vi.08</td><td rowspan="1" colspan="1">
                  <italic><tp:taxon-name><tp:taxon-name-part taxon-name-part-type="genus" reg="Macrocheles">Macro.</tp:taxon-name-part> <tp:taxon-name-part taxon-name-part-type="species" reg="willowae">willowae</tp:taxon-name-part></tp:taxon-name></italic> sp. n.</td><td rowspan="1" colspan="1">5</td><td rowspan="1" colspan="1">–</td></tr><tr><td rowspan="1" colspan="1">N051</td><td rowspan="1" colspan="1">
                  <italic><tp:taxon-name><tp:taxon-name-part taxon-name-part-type="genus" reg="Nicrophorus">Nicro.</tp:taxon-name-part> <tp:taxon-name-part taxon-name-part-type="species" reg="orbicollis">orbicollis</tp:taxon-name-part></tp:taxon-name></italic>
                </td><td rowspan="1" colspan="1">CAN, ON, Charleston Lake</td><td rowspan="1" colspan="1">
                  <named-content xmlns:xlink="http://www.w3.org/1999/xlink" content-type="dwc:verbatimCoordinates" xlink:type="simple"><named-content content-type="geo-json" specific-use="{&#34;type&#34;:&#34;Point&#34;,&#34;coordinates&#34;:[-76.072000,44.500000]}" id="NCID0EW6AG" xlink:type="simple">44.500, -76.072</named-content></named-content>
                </td><td rowspan="1" colspan="1">15.vii.08</td><td rowspan="1" colspan="1">
                  <italic><tp:taxon-name><tp:taxon-name-part taxon-name-part-type="genus" reg="Macrocheles">Macro.</tp:taxon-name-part> <tp:taxon-name-part taxon-name-part-type="species" reg="willowae">willowae</tp:taxon-name-part></tp:taxon-name></italic> sp. n.</td><td rowspan="1" colspan="1">2</td><td rowspan="1" colspan="1">–</td></tr><tr><td rowspan="1" colspan="1">N052</td><td rowspan="1" colspan="1">
                  <italic><tp:taxon-name><tp:taxon-name-part taxon-name-part-type="genus" reg="Nicrophorus">Nicro.</tp:taxon-name-part> <tp:taxon-name-part taxon-name-part-type="species" reg="orbicollis">orbicollis</tp:taxon-name-part></tp:taxon-name></italic>
                </td><td rowspan="1" colspan="1">CAN, ON, Frontenac</td><td rowspan="1" colspan="1">
                  <named-content xmlns:xlink="http://www.w3.org/1999/xlink" content-type="dwc:verbatimCoordinates" xlink:type="simple"><named-content content-type="geo-json" specific-use="{&#34;type&#34;:&#34;Point&#34;,&#34;coordinates&#34;:[-76.577000,44.447000]}" id="NCID0EQBBG" xlink:type="simple">44.447, -76.577</named-content></named-content>
                </td><td rowspan="1" colspan="1">30.vii.08</td><td rowspan="1" colspan="1">
                  <tp:taxon-name><tp:taxon-name-part taxon-name-part-type="genus" reg="Macrocheles">Macro.</tp:taxon-name-part> <tp:taxon-name-part taxon-name-part-type="species" reg="willowae">willowae</tp:taxon-name-part></tp:taxon-name> sp. n.</td><td rowspan="1" colspan="1">1</td><td rowspan="1" colspan="1">–</td></tr><tr><td rowspan="1" colspan="1">N055</td><td rowspan="1" colspan="1">
                  <italic><tp:taxon-name><tp:taxon-name-part taxon-name-part-type="genus" reg="Nicrophorus">Nicro.</tp:taxon-name-part> <tp:taxon-name-part taxon-name-part-type="species" reg="orbicollis">orbicollis</tp:taxon-name-part></tp:taxon-name></italic>
                </td><td rowspan="1" colspan="1">CAN, ON, Charleston Lake</td><td rowspan="1" colspan="1">
                  <named-content xmlns:xlink="http://www.w3.org/1999/xlink" content-type="dwc:verbatimCoordinates" xlink:type="simple"><named-content content-type="geo-json" specific-use="{&#34;type&#34;:&#34;Point&#34;,&#34;coordinates&#34;:[-76.072000,44.500000]}" id="NCID0EJDBG" xlink:type="simple">44.500, -76.072</named-content></named-content>
                </td><td rowspan="1" colspan="1">30.vii.08</td><td rowspan="1" colspan="1">
                  <italic><tp:taxon-name><tp:taxon-name-part taxon-name-part-type="genus" reg="Macrocheles">Macro.</tp:taxon-name-part> <tp:taxon-name-part taxon-name-part-type="species" reg="willowae">willowae</tp:taxon-name-part></tp:taxon-name></italic> sp. n.</td><td rowspan="1" colspan="1">3</td><td rowspan="1" colspan="1">–</td></tr><tr><td rowspan="1" colspan="1">N057</td><td rowspan="1" colspan="1">
                  <italic><tp:taxon-name><tp:taxon-name-part taxon-name-part-type="genus" reg="Nicrophorus">Nicro.</tp:taxon-name-part> <tp:taxon-name-part taxon-name-part-type="species" reg="defodiens">defodiens</tp:taxon-name-part></tp:taxon-name></italic>
                </td><td rowspan="1" colspan="1">CAN, ON, Algonquin P.P. 1</td><td rowspan="1" colspan="1">
                  <named-content xmlns:xlink="http://www.w3.org/1999/xlink" content-type="dwc:verbatimCoordinates" xlink:type="simple"><named-content content-type="geo-json" specific-use="{&#34;type&#34;:&#34;Point&#34;,&#34;coordinates&#34;:[-77.605000,45.902000]}" id="NCID0EDFBG" xlink:type="simple">45.902, -77.605</named-content></named-content>
                </td><td rowspan="1" colspan="1">29.vii.08</td><td rowspan="1" colspan="1">
                  <italic><tp:taxon-name><tp:taxon-name-part taxon-name-part-type="genus" reg="Macrocheles">Macro.</tp:taxon-name-part> <tp:taxon-name-part taxon-name-part-type="species" reg="willowae">willowae</tp:taxon-name-part></tp:taxon-name></italic> sp. n.</td><td rowspan="1" colspan="1">1</td><td rowspan="1" colspan="1">–</td></tr><tr><td rowspan="1" colspan="1">N058</td><td rowspan="1" colspan="1">
                  <italic><tp:taxon-name><tp:taxon-name-part taxon-name-part-type="genus" reg="Nicrophorus">Nicro.</tp:taxon-name-part> <tp:taxon-name-part taxon-name-part-type="species" reg="defodiens">defodiens</tp:taxon-name-part></tp:taxon-name></italic>
                </td><td rowspan="1" colspan="1">CAN, ON, Algonquin P.P. 1</td><td rowspan="1" colspan="1">
                  <named-content xmlns:xlink="http://www.w3.org/1999/xlink" content-type="dwc:verbatimCoordinates" xlink:type="simple"><named-content content-type="geo-json" specific-use="{&#34;type&#34;:&#34;Point&#34;,&#34;coordinates&#34;:[-77.605000,45.902000]}" id="NCID0E4GBG" xlink:type="simple">45.902, -77.605</named-content></named-content>
                </td><td rowspan="1" colspan="1">29.vii.08</td><td rowspan="1" colspan="1">
                  <italic><tp:taxon-name><tp:taxon-name-part taxon-name-part-type="genus" reg="Macrocheles">Macro.</tp:taxon-name-part> <tp:taxon-name-part taxon-name-part-type="species" reg="willowae">willowae</tp:taxon-name-part></tp:taxon-name></italic> sp. n.</td><td rowspan="1" colspan="1">2</td><td rowspan="1" colspan="1">–</td></tr><tr><td rowspan="1" colspan="1">N060</td><td rowspan="1" colspan="1">
                  <italic><tp:taxon-name><tp:taxon-name-part taxon-name-part-type="genus" reg="Nicrophorus">Nicro.</tp:taxon-name-part> <tp:taxon-name-part taxon-name-part-type="species" reg="defodiens">defodiens</tp:taxon-name-part></tp:taxon-name></italic>
                </td><td rowspan="1" colspan="1">CAN, ON, Algonquin P.P. 1</td><td rowspan="1" colspan="1">
                  <named-content xmlns:xlink="http://www.w3.org/1999/xlink" content-type="dwc:verbatimCoordinates" xlink:type="simple"><named-content content-type="geo-json" specific-use="{&#34;type&#34;:&#34;Point&#34;,&#34;coordinates&#34;:[-77.605000,45.902000]}" id="NCID0EXIBG" xlink:type="simple">45.902, -77.605</named-content></named-content>
                </td><td rowspan="1" colspan="1">29.vii.08</td><td rowspan="1" colspan="1">
                  <italic><tp:taxon-name><tp:taxon-name-part taxon-name-part-type="genus" reg="Macrocheles">Macro.</tp:taxon-name-part> <tp:taxon-name-part taxon-name-part-type="species" reg="willowae">willowae</tp:taxon-name-part></tp:taxon-name></italic> sp. n.</td><td rowspan="1" colspan="1">2</td><td rowspan="1" colspan="1">–</td></tr><tr><td rowspan="1" colspan="1">N061</td><td rowspan="1" colspan="1">
                  <italic><tp:taxon-name><tp:taxon-name-part taxon-name-part-type="genus" reg="Nicrophorus">Nicro.</tp:taxon-name-part> <tp:taxon-name-part taxon-name-part-type="species" reg="defodiens">defodiens</tp:taxon-name-part></tp:taxon-name></italic>
                </td><td rowspan="1" colspan="1">CAN, ON, Algonquin P.P. 1</td><td rowspan="1" colspan="1">
                  <named-content xmlns:xlink="http://www.w3.org/1999/xlink" content-type="dwc:verbatimCoordinates" xlink:type="simple"><named-content content-type="geo-json" specific-use="{&#34;type&#34;:&#34;Point&#34;,&#34;coordinates&#34;:[-77.605000,45.902000]}" id="NCID0ERKBG" xlink:type="simple">45.902, -77.605</named-content></named-content>
                </td><td rowspan="1" colspan="1">29.vii.08</td><td rowspan="1" colspan="1">
                  <italic><tp:taxon-name><tp:taxon-name-part taxon-name-part-type="genus" reg="Macrocheles">Macro.</tp:taxon-name-part> <tp:taxon-name-part taxon-name-part-type="species" reg="willowae">willowae</tp:taxon-name-part></tp:taxon-name></italic> sp. n.</td><td rowspan="1" colspan="1">5</td><td rowspan="1" colspan="1">–</td></tr><tr><td rowspan="1" colspan="1">N062</td><td rowspan="1" colspan="1">
                  <italic><tp:taxon-name><tp:taxon-name-part taxon-name-part-type="genus" reg="Nicrophorus">Nicro.</tp:taxon-name-part> <tp:taxon-name-part taxon-name-part-type="species" reg="defodiens">defodiens</tp:taxon-name-part></tp:taxon-name></italic>
                </td><td rowspan="1" colspan="1">CAN, ON, Algonquin P.P. 1</td><td rowspan="1" colspan="1">
                  <named-content xmlns:xlink="http://www.w3.org/1999/xlink" content-type="dwc:verbatimCoordinates" xlink:type="simple"><named-content content-type="geo-json" specific-use="{&#34;type&#34;:&#34;Point&#34;,&#34;coordinates&#34;:[-77.605000,45.902000]}" id="NCID0ELMBG" xlink:type="simple">45.902, -77.605</named-content></named-content>
                </td><td rowspan="1" colspan="1">29.vii.08</td><td rowspan="1" colspan="1">
                  <italic><tp:taxon-name><tp:taxon-name-part taxon-name-part-type="genus" reg="Macrocheles">Macro.</tp:taxon-name-part> <tp:taxon-name-part taxon-name-part-type="species" reg="willowae">willowae</tp:taxon-name-part></tp:taxon-name></italic> sp. n.</td><td rowspan="1" colspan="1">3</td><td rowspan="1" colspan="1">–</td></tr><tr><td rowspan="1" colspan="1">N068</td><td rowspan="1" colspan="1">
                  <italic><tp:taxon-name><tp:taxon-name-part taxon-name-part-type="genus" reg="Nicrophorus">Nicro.</tp:taxon-name-part> <tp:taxon-name-part taxon-name-part-type="species" reg="defodiens">defodiens</tp:taxon-name-part></tp:taxon-name></italic>
                </td><td rowspan="1" colspan="1">CAN, ON, Algonquin P.P. 1</td><td rowspan="1" colspan="1">
                  <named-content xmlns:xlink="http://www.w3.org/1999/xlink" content-type="dwc:verbatimCoordinates" xlink:type="simple"><named-content content-type="geo-json" specific-use="{&#34;type&#34;:&#34;Point&#34;,&#34;coordinates&#34;:[-77.605000,45.902000]}" id="NCID0EFOBG" xlink:type="simple">45.902, -77.605</named-content></named-content>
                </td><td rowspan="1" colspan="1">29.vii.08</td><td rowspan="1" colspan="1">
                  <italic><tp:taxon-name><tp:taxon-name-part taxon-name-part-type="genus" reg="Macrocheles">Macro.</tp:taxon-name-part> <tp:taxon-name-part taxon-name-part-type="species" reg="willowae">willowae</tp:taxon-name-part></tp:taxon-name></italic> sp. n.</td><td rowspan="1" colspan="1">9</td><td rowspan="1" colspan="1">–</td></tr><tr><td rowspan="1" colspan="1">N069</td><td rowspan="1" colspan="1">
                  <italic><tp:taxon-name><tp:taxon-name-part taxon-name-part-type="genus" reg="Nicrophorus">Nicro.</tp:taxon-name-part> <tp:taxon-name-part taxon-name-part-type="species" reg="orbicollis">orbicollis</tp:taxon-name-part></tp:taxon-name></italic>
                </td><td rowspan="1" colspan="1">CAN, ON, Charleston Lake</td><td rowspan="1" colspan="1">
                  <named-content xmlns:xlink="http://www.w3.org/1999/xlink" content-type="dwc:verbatimCoordinates" xlink:type="simple"><named-content content-type="geo-json" specific-use="{&#34;type&#34;:&#34;Point&#34;,&#34;coordinates&#34;:[-76.072000,44.500000]}" id="NCID0E6PBG" xlink:type="simple">44.500, -76.072</named-content></named-content>
                </td><td rowspan="1" colspan="1">12.viii.08</td><td rowspan="1" colspan="1">
                  <italic><tp:taxon-name><tp:taxon-name-part taxon-name-part-type="genus" reg="Macrocheles">Macro.</tp:taxon-name-part> <tp:taxon-name-part taxon-name-part-type="species" reg="willowae">willowae</tp:taxon-name-part></tp:taxon-name></italic> sp. n.</td><td rowspan="1" colspan="1">1</td><td rowspan="1" colspan="1">–</td></tr><tr><td rowspan="1" colspan="1">N075</td><td rowspan="1" colspan="1">
                  <italic><tp:taxon-name><tp:taxon-name-part taxon-name-part-type="genus" reg="Nicrophorus">Nicro.</tp:taxon-name-part> <tp:taxon-name-part taxon-name-part-type="species" reg="orbicollis">orbicollis</tp:taxon-name-part></tp:taxon-name></italic>
                </td><td rowspan="1" colspan="1">CAN, ON, Frontenac</td><td rowspan="1" colspan="1">
                  <named-content xmlns:xlink="http://www.w3.org/1999/xlink" content-type="dwc:verbatimCoordinates" xlink:type="simple"><named-content content-type="geo-json" specific-use="{&#34;type&#34;:&#34;Point&#34;,&#34;coordinates&#34;:[-76.577000,44.447000]}" id="NCID0EZRBG" xlink:type="simple">44.447, -76.577</named-content></named-content>
                </td><td rowspan="1" colspan="1">26.viii.08</td><td rowspan="1" colspan="1">
                  <italic><tp:taxon-name><tp:taxon-name-part taxon-name-part-type="genus" reg="Macrocheles">Macro.</tp:taxon-name-part> <tp:taxon-name-part taxon-name-part-type="species" reg="willowae">willowae</tp:taxon-name-part></tp:taxon-name></italic> sp. n.</td><td rowspan="1" colspan="1">1</td><td rowspan="1" colspan="1">–</td></tr><tr><td rowspan="1" colspan="1">N081</td><td rowspan="1" colspan="1">
                  <italic><tp:taxon-name><tp:taxon-name-part taxon-name-part-type="genus" reg="Nicrophorus">Nicro.</tp:taxon-name-part> <tp:taxon-name-part taxon-name-part-type="species" reg="carolinus">carolinus</tp:taxon-name-part></tp:taxon-name></italic>
                </td><td rowspan="1" colspan="1">USA, FL, Highlands Co, Lake Placid</td><td rowspan="1" colspan="1">
                  <named-content xmlns:xlink="http://www.w3.org/1999/xlink" content-type="dwc:verbatimCoordinates" xlink:type="simple"><named-content content-type="geo-json" specific-use="{&#34;type&#34;:&#34;Point&#34;,&#34;coordinates&#34;:[-81.352000,27.181000]}" id="NCID0ETTBG" xlink:type="simple">27.181, -81.352</named-content></named-content>
                </td><td rowspan="1" colspan="1">10.iii.2009</td><td rowspan="1" colspan="1">
                  <italic><tp:taxon-name><tp:taxon-name-part taxon-name-part-type="genus" reg="Macrocheles">Macro.</tp:taxon-name-part> <tp:taxon-name-part taxon-name-part-type="species" reg="kaiju">kaiju</tp:taxon-name-part></tp:taxon-name></italic> sp. n.</td><td rowspan="1" colspan="1">4</td><td rowspan="1" colspan="1">
                  <ext-link xmlns:xlink="http://www.w3.org/1999/xlink" ext-link-type="gen" xlink:href="MF192750" xlink:type="simple">MF192750</ext-link>
                </td></tr><tr><td rowspan="1" colspan="1">N081</td><td rowspan="1" colspan="1">
                  <italic><tp:taxon-name><tp:taxon-name-part taxon-name-part-type="genus" reg="Nicrophorus">Nicro.</tp:taxon-name-part> <tp:taxon-name-part taxon-name-part-type="species" reg="carolinus">carolinus</tp:taxon-name-part></tp:taxon-name></italic>
                </td><td rowspan="1" colspan="1">USA, FL, Highlands Co, Lake Placid</td><td rowspan="1" colspan="1">
                  <named-content xmlns:xlink="http://www.w3.org/1999/xlink" content-type="dwc:verbatimCoordinates" xlink:type="simple"><named-content content-type="geo-json" specific-use="{&#34;type&#34;:&#34;Point&#34;,&#34;coordinates&#34;:[-81.352000,27.181000]}" id="NCID0ETVBG" xlink:type="simple">27.181, -81.352</named-content></named-content>
                </td><td rowspan="1" colspan="1">10.iii.2009</td><td rowspan="1" colspan="1">
                  <italic><tp:taxon-name><tp:taxon-name-part taxon-name-part-type="genus" reg="Macrocheles">Macro.</tp:taxon-name-part> <tp:taxon-name-part taxon-name-part-type="species" reg="willowae">willowae</tp:taxon-name-part></tp:taxon-name></italic> sp. n.</td><td rowspan="1" colspan="1">9</td><td rowspan="1" colspan="1">
                  <ext-link xmlns:xlink="http://www.w3.org/1999/xlink" ext-link-type="gen" xlink:href="MF192743" xlink:type="simple">MF192743</ext-link>
                </td></tr><tr><td rowspan="1" colspan="1">N086</td><td rowspan="1" colspan="1">
                  <italic><tp:taxon-name><tp:taxon-name-part taxon-name-part-type="genus" reg="Nicrophorus">Nicro.</tp:taxon-name-part> <tp:taxon-name-part taxon-name-part-type="species" reg="orbicollis">orbicollis</tp:taxon-name-part></tp:taxon-name></italic>
                </td><td rowspan="1" colspan="1">CAN, ON, Windsor, Elgin St.</td><td rowspan="1" colspan="1">
                  <named-content xmlns:xlink="http://www.w3.org/1999/xlink" content-type="dwc:verbatimCoordinates" xlink:type="simple"><named-content content-type="geo-json" specific-use="{&#34;type&#34;:&#34;Point&#34;,&#34;coordinates&#34;:[-83.057000,42.261000]}" id="NCID0ETXBG" xlink:type="simple">42.261, -83.057</named-content></named-content>
                </td><td rowspan="1" colspan="1">18.vi.2009</td><td rowspan="1" colspan="1">
                  <italic><tp:taxon-name><tp:taxon-name-part taxon-name-part-type="genus" reg="Macrocheles">Macro.</tp:taxon-name-part> <tp:taxon-name-part taxon-name-part-type="species" reg="willowae">willowae</tp:taxon-name-part></tp:taxon-name></italic> sp. n.</td><td rowspan="1" colspan="1">1</td><td rowspan="1" colspan="1">–</td></tr><tr><td rowspan="1" colspan="1">N088</td><td rowspan="1" colspan="1">
                  <italic><tp:taxon-name><tp:taxon-name-part taxon-name-part-type="genus" reg="Nicrophorus">Nicro.</tp:taxon-name-part> <tp:taxon-name-part taxon-name-part-type="species" reg="orbicollis">orbicollis</tp:taxon-name-part></tp:taxon-name></italic>
                </td><td rowspan="1" colspan="1">CAN, ON, Hwy 132, Dacre</td><td rowspan="1" colspan="1">
                  <named-content xmlns:xlink="http://www.w3.org/1999/xlink" content-type="dwc:verbatimCoordinates" xlink:type="simple"><named-content content-type="geo-json" specific-use="{&#34;type&#34;:&#34;Point&#34;,&#34;coordinates&#34;:[-76.988000,45.369000]}" id="NCID0ENZBG" xlink:type="simple">45.369, -76.988</named-content></named-content>
                </td><td rowspan="1" colspan="1">25.vi.2009</td><td rowspan="1" colspan="1">
                  <italic><tp:taxon-name><tp:taxon-name-part taxon-name-part-type="genus" reg="Macrocheles">Macro.</tp:taxon-name-part> <tp:taxon-name-part taxon-name-part-type="species" reg="willowae">willowae</tp:taxon-name-part></tp:taxon-name></italic> sp. n.</td><td rowspan="1" colspan="1">10</td><td rowspan="1" colspan="1">–</td></tr><tr><td rowspan="1" colspan="1">N089</td><td rowspan="1" colspan="1">
                  <italic><tp:taxon-name><tp:taxon-name-part taxon-name-part-type="genus" reg="Nicrophorus">Nicro.</tp:taxon-name-part> <tp:taxon-name-part taxon-name-part-type="species" reg="orbicollis">orbicollis</tp:taxon-name-part></tp:taxon-name></italic>
                </td><td rowspan="1" colspan="1">CAN, ON, Carbine Rd.</td><td rowspan="1" colspan="1">
                  <named-content xmlns:xlink="http://www.w3.org/1999/xlink" content-type="dwc:verbatimCoordinates" xlink:type="simple"><named-content content-type="geo-json" specific-use="{&#34;type&#34;:&#34;Point&#34;,&#34;coordinates&#34;:[-76.371000,45.330000]}" id="NCID0EH2BG" xlink:type="simple">45.33, -76.371</named-content></named-content>
                </td><td rowspan="1" colspan="1">25.vi.2009</td><td rowspan="1" colspan="1">
                  <italic><tp:taxon-name><tp:taxon-name-part taxon-name-part-type="genus" reg="Macrocheles">Macro.</tp:taxon-name-part> <tp:taxon-name-part taxon-name-part-type="species" reg="willowae">willowae</tp:taxon-name-part></tp:taxon-name></italic> sp. n.</td><td rowspan="1" colspan="1">9</td><td rowspan="1" colspan="1">–</td></tr><tr><td rowspan="1" colspan="1">N104</td><td rowspan="1" colspan="1">
                  <italic><tp:taxon-name><tp:taxon-name-part taxon-name-part-type="genus" reg="Nicrophorus">Nicro.</tp:taxon-name-part> <tp:taxon-name-part taxon-name-part-type="species" reg="defodiens">defodiens</tp:taxon-name-part></tp:taxon-name></italic>
                </td><td rowspan="1" colspan="1">CAN, BC, Prince George, nr. UNBC</td><td rowspan="1" colspan="1">
                  <named-content xmlns:xlink="http://www.w3.org/1999/xlink" content-type="dwc:verbatimCoordinates" xlink:type="simple"><named-content content-type="geo-json" specific-use="{&#34;type&#34;:&#34;Point&#34;,&#34;coordinates&#34;:[-122.783000,53.904000]}" id="NCID0EB4BG" xlink:type="simple">53.904, -122.783</named-content></named-content>
                </td><td rowspan="1" colspan="1">12.vi.2009</td><td rowspan="1" colspan="1">
                  <italic><tp:taxon-name><tp:taxon-name-part taxon-name-part-type="genus" reg="Macrocheles">Macro.</tp:taxon-name-part> <tp:taxon-name-part taxon-name-part-type="species" reg="willowae">willowae</tp:taxon-name-part></tp:taxon-name></italic> sp. n.</td><td rowspan="1" colspan="1">1</td><td rowspan="1" colspan="1">–</td></tr><tr><td rowspan="1" colspan="1">N110</td><td rowspan="1" colspan="1">
                  <italic><tp:taxon-name><tp:taxon-name-part taxon-name-part-type="genus" reg="Nicrophorus">Nicro.</tp:taxon-name-part> <tp:taxon-name-part taxon-name-part-type="species" reg="defodiens">defodiens</tp:taxon-name-part></tp:taxon-name></italic>
                </td><td rowspan="1" colspan="1">CAN, BC, Prince George, nr. UNBC</td><td rowspan="1" colspan="1">
                  <named-content xmlns:xlink="http://www.w3.org/1999/xlink" content-type="dwc:verbatimCoordinates" xlink:type="simple"><named-content content-type="geo-json" specific-use="{&#34;type&#34;:&#34;Point&#34;,&#34;coordinates&#34;:[-122.783000,53.904000]}" id="NCID0E25BG" xlink:type="simple">53.904, -122.783</named-content></named-content>
                </td><td rowspan="1" colspan="1">12.vi.2009</td><td rowspan="1" colspan="1">
                  <italic><tp:taxon-name><tp:taxon-name-part taxon-name-part-type="genus" reg="Macrocheles">Macro.</tp:taxon-name-part> <tp:taxon-name-part taxon-name-part-type="species" reg="willowae">willowae</tp:taxon-name-part></tp:taxon-name></italic> sp. n.</td><td rowspan="1" colspan="1">1</td><td rowspan="1" colspan="1">–</td></tr><tr><td rowspan="1" colspan="1">N113</td><td rowspan="1" colspan="1">
                  <italic><tp:taxon-name><tp:taxon-name-part taxon-name-part-type="genus" reg="Nicrophorus">Nicro.</tp:taxon-name-part> <tp:taxon-name-part taxon-name-part-type="species" reg="defodiens">defodiens</tp:taxon-name-part></tp:taxon-name></italic>
                </td><td rowspan="1" colspan="1">CAN, BC, Prince George, nr. UNBC</td><td rowspan="1" colspan="1">
                  <named-content xmlns:xlink="http://www.w3.org/1999/xlink" content-type="dwc:verbatimCoordinates" xlink:type="simple"><named-content content-type="geo-json" specific-use="{&#34;type&#34;:&#34;Point&#34;,&#34;coordinates&#34;:[-122.783000,53.904000]}" id="NCID0EWAAI" xlink:type="simple">53.904, -122.783</named-content></named-content>
                </td><td rowspan="1" colspan="1">12.vi.2009</td><td rowspan="1" colspan="1">
                  <italic><tp:taxon-name><tp:taxon-name-part taxon-name-part-type="genus" reg="Macrocheles">Macro.</tp:taxon-name-part> <tp:taxon-name-part taxon-name-part-type="species" reg="willowae">willowae</tp:taxon-name-part></tp:taxon-name></italic> sp. n.</td><td rowspan="1" colspan="1">4</td><td rowspan="1" colspan="1">
                  <ext-link xmlns:xlink="http://www.w3.org/1999/xlink" ext-link-type="gen" xlink:href="MF192748" xlink:type="simple">MF192748</ext-link>
                </td></tr><tr><td rowspan="1" colspan="1">N114</td><td rowspan="1" colspan="1">
                  <italic><tp:taxon-name><tp:taxon-name-part taxon-name-part-type="genus" reg="Nicrophorus">Nicro.</tp:taxon-name-part> <tp:taxon-name-part taxon-name-part-type="species" reg="orbicollis">orbicollis</tp:taxon-name-part></tp:taxon-name></italic>
                </td><td rowspan="1" colspan="1">CAN, PEI, Wellington, Route 2</td><td rowspan="1" colspan="1">
                  <named-content xmlns:xlink="http://www.w3.org/1999/xlink" content-type="dwc:verbatimCoordinates" xlink:type="simple"><named-content content-type="geo-json" specific-use="{&#34;type&#34;:&#34;Point&#34;,&#34;coordinates&#34;:[-63.949000,46.452000]}" id="NCID0EWCAI" xlink:type="simple">46.452, -63.949</named-content></named-content>
                </td><td rowspan="1" colspan="1">06.vii.2009</td><td rowspan="1" colspan="1">
                  <italic><tp:taxon-name><tp:taxon-name-part taxon-name-part-type="genus" reg="Macrocheles">Macro.</tp:taxon-name-part> <tp:taxon-name-part taxon-name-part-type="species" reg="willowae">willowae</tp:taxon-name-part></tp:taxon-name></italic> sp. n.</td><td rowspan="1" colspan="1">8</td><td rowspan="1" colspan="1">–</td></tr><tr><td rowspan="1" colspan="1">N115</td><td rowspan="1" colspan="1">
                  <italic><tp:taxon-name><tp:taxon-name-part taxon-name-part-type="genus" reg="Nicrophorus">Nicro.</tp:taxon-name-part> <tp:taxon-name-part taxon-name-part-type="species" reg="orbicollis">orbicollis</tp:taxon-name-part></tp:taxon-name></italic>
                </td><td rowspan="1" colspan="1">CAN, PEI, Wellington, Route 2</td><td rowspan="1" colspan="1">
                  <named-content xmlns:xlink="http://www.w3.org/1999/xlink" content-type="dwc:verbatimCoordinates" xlink:type="simple"><named-content content-type="geo-json" specific-use="{&#34;type&#34;:&#34;Point&#34;,&#34;coordinates&#34;:[-63.949000,46.452000]}" id="NCID0EQEAI" xlink:type="simple">46.452, -63.949</named-content></named-content>
                </td><td rowspan="1" colspan="1">06.vii.2009</td><td rowspan="1" colspan="1">
                  <italic><tp:taxon-name><tp:taxon-name-part taxon-name-part-type="genus" reg="Macrocheles">Macro.</tp:taxon-name-part> <tp:taxon-name-part taxon-name-part-type="species" reg="willowae">willowae</tp:taxon-name-part></tp:taxon-name></italic> sp. n.</td><td rowspan="1" colspan="1">7</td><td rowspan="1" colspan="1">–</td></tr><tr><td rowspan="1" colspan="1">N116</td><td rowspan="1" colspan="1">
                  <italic><tp:taxon-name><tp:taxon-name-part taxon-name-part-type="genus" reg="Nicrophorus">Nicro.</tp:taxon-name-part> <tp:taxon-name-part taxon-name-part-type="species" reg="orbicollis">orbicollis</tp:taxon-name-part></tp:taxon-name></italic>
                </td><td rowspan="1" colspan="1">CAN, PEI, Wellington, Route 2</td><td rowspan="1" colspan="1">
                  <named-content xmlns:xlink="http://www.w3.org/1999/xlink" content-type="dwc:verbatimCoordinates" xlink:type="simple"><named-content content-type="geo-json" specific-use="{&#34;type&#34;:&#34;Point&#34;,&#34;coordinates&#34;:[-63.949000,46.452000]}" id="NCID0EKGAI" xlink:type="simple">46.452, -63.949</named-content></named-content>
                </td><td rowspan="1" colspan="1">06.vii.2009</td><td rowspan="1" colspan="1">
                  <italic><tp:taxon-name><tp:taxon-name-part taxon-name-part-type="genus" reg="Macrocheles">Macro.</tp:taxon-name-part> <tp:taxon-name-part taxon-name-part-type="species" reg="praedafimetorum">praedafimetorum</tp:taxon-name-part></tp:taxon-name></italic>
                </td><td rowspan="1" colspan="1">1</td><td rowspan="1" colspan="1">
                  <ext-link xmlns:xlink="http://www.w3.org/1999/xlink" ext-link-type="gen" xlink:href="MF192754" xlink:type="simple">MF192754</ext-link>
                </td></tr><tr><td rowspan="1" colspan="1">N116</td><td rowspan="1" colspan="1">
                  <italic><tp:taxon-name><tp:taxon-name-part taxon-name-part-type="genus" reg="Nicrophorus">Nicro.</tp:taxon-name-part> <tp:taxon-name-part taxon-name-part-type="species" reg="orbicollis">orbicollis</tp:taxon-name-part></tp:taxon-name></italic>
                </td><td rowspan="1" colspan="1">CAN, PEI, Wellington, Route 2</td><td rowspan="1" colspan="1">
                  <named-content xmlns:xlink="http://www.w3.org/1999/xlink" content-type="dwc:verbatimCoordinates" xlink:type="simple"><named-content content-type="geo-json" specific-use="{&#34;type&#34;:&#34;Point&#34;,&#34;coordinates&#34;:[-63.949000,46.452000]}" id="NCID0EKIAI" xlink:type="simple">46.452, -63.949</named-content></named-content>
                </td><td rowspan="1" colspan="1">06.vii.2009</td><td rowspan="1" colspan="1">
                  <italic><tp:taxon-name><tp:taxon-name-part taxon-name-part-type="genus" reg="Macrocheles">Macro.</tp:taxon-name-part> <tp:taxon-name-part taxon-name-part-type="species" reg="willowae">willowae</tp:taxon-name-part></tp:taxon-name></italic> sp. n.</td><td rowspan="1" colspan="1">9</td><td rowspan="1" colspan="1">
                  <ext-link xmlns:xlink="http://www.w3.org/1999/xlink" ext-link-type="gen" xlink:href="MF192747" xlink:type="simple">MF192747</ext-link>
                </td></tr><tr><td rowspan="1" colspan="1">N136</td><td rowspan="1" colspan="1">
                  <italic><tp:taxon-name><tp:taxon-name-part taxon-name-part-type="genus" reg="Nicrophorus">Nicro.</tp:taxon-name-part> <tp:taxon-name-part taxon-name-part-type="species" reg="defodiens">defodiens</tp:taxon-name-part></tp:taxon-name></italic>
                </td><td rowspan="1" colspan="1">CAN, BC, Prince George, nr. UNBC</td><td rowspan="1" colspan="1">
                  <named-content xmlns:xlink="http://www.w3.org/1999/xlink" content-type="dwc:verbatimCoordinates" xlink:type="simple"><named-content content-type="geo-json" specific-use="{&#34;type&#34;:&#34;Point&#34;,&#34;coordinates&#34;:[-122.783000,53.904000]}" id="NCID0EKKAI" xlink:type="simple">53.904, -122.783</named-content></named-content>
                </td><td rowspan="1" colspan="1">12.vi.2009</td><td rowspan="1" colspan="1">
                  <italic><tp:taxon-name><tp:taxon-name-part taxon-name-part-type="genus" reg="Macrocheles">Macro.</tp:taxon-name-part> <tp:taxon-name-part taxon-name-part-type="species" reg="willowae">willowae</tp:taxon-name-part></tp:taxon-name></italic> sp. n.</td><td rowspan="1" colspan="1">1</td><td rowspan="1" colspan="1">
                  <ext-link xmlns:xlink="http://www.w3.org/1999/xlink" ext-link-type="gen" xlink:href="MF192749" xlink:type="simple">MF192749</ext-link>
                </td></tr><tr><td rowspan="1" colspan="1">N139</td><td rowspan="1" colspan="1">
                  <italic><tp:taxon-name><tp:taxon-name-part taxon-name-part-type="genus" reg="Nicrophorus">Nicro.</tp:taxon-name-part> <tp:taxon-name-part taxon-name-part-type="species" reg="orbicollis">orbicollis</tp:taxon-name-part></tp:taxon-name></italic>
                </td><td rowspan="1" colspan="1">CAN, ON, Carbine Rd.</td><td rowspan="1" colspan="1">
                  <named-content xmlns:xlink="http://www.w3.org/1999/xlink" content-type="dwc:verbatimCoordinates" xlink:type="simple"><named-content content-type="geo-json" specific-use="{&#34;type&#34;:&#34;Point&#34;,&#34;coordinates&#34;:[-76.371000,45.330000]}" id="NCID0EKMAI" xlink:type="simple">45.33, -76.371</named-content></named-content>
                </td><td rowspan="1" colspan="1">10.vii.2009</td><td rowspan="1" colspan="1">
                  <italic><tp:taxon-name><tp:taxon-name-part taxon-name-part-type="genus" reg="Macrocheles">Macro.</tp:taxon-name-part> <tp:taxon-name-part taxon-name-part-type="species" reg="willowae">willowae</tp:taxon-name-part></tp:taxon-name></italic> sp. n.</td><td rowspan="1" colspan="1">12</td><td rowspan="1" colspan="1">–</td></tr><tr><td rowspan="1" colspan="1">N143</td><td rowspan="1" colspan="1">
                  <italic><tp:taxon-name><tp:taxon-name-part taxon-name-part-type="genus" reg="Nicrophorus">Nicro.</tp:taxon-name-part> <tp:taxon-name-part taxon-name-part-type="species" reg="orbicollis">orbicollis</tp:taxon-name-part></tp:taxon-name></italic>
                </td><td rowspan="1" colspan="1">CAN, ON, Hamilton, Site 4-7</td><td rowspan="1" colspan="1"/><td rowspan="1" colspan="1">07.vii.2009</td><td rowspan="1" colspan="1">
                  <italic><tp:taxon-name><tp:taxon-name-part taxon-name-part-type="genus" reg="Macrocheles">Macro.</tp:taxon-name-part> <tp:taxon-name-part taxon-name-part-type="species" reg="willowae">willowae</tp:taxon-name-part></tp:taxon-name></italic> sp. n.</td><td rowspan="1" colspan="1">100</td><td rowspan="1" colspan="1">
                  <ext-link xmlns:xlink="http://www.w3.org/1999/xlink" ext-link-type="gen" xlink:href="MF192744" xlink:type="simple">MF192744</ext-link>
                </td></tr><tr><td rowspan="1" colspan="1">N145</td><td rowspan="1" colspan="1">
                  <italic><tp:taxon-name><tp:taxon-name-part taxon-name-part-type="genus" reg="Nicrophorus">Nicro.</tp:taxon-name-part> <tp:taxon-name-part taxon-name-part-type="species" reg="orbicollis">orbicollis</tp:taxon-name-part></tp:taxon-name></italic>
                </td><td rowspan="1" colspan="1">CAN, ON, Hamilton, Site 4-7</td><td rowspan="1" colspan="1"/><td rowspan="1" colspan="1">07.vii.2009</td><td rowspan="1" colspan="1">
                  <italic><tp:taxon-name><tp:taxon-name-part taxon-name-part-type="genus" reg="Macrocheles">Macro.</tp:taxon-name-part> <tp:taxon-name-part taxon-name-part-type="species" reg="willowae">willowae</tp:taxon-name-part></tp:taxon-name></italic> sp. n.</td><td rowspan="1" colspan="1">8</td><td rowspan="1" colspan="1">–</td></tr><tr><td rowspan="1" colspan="1">N147</td><td rowspan="1" colspan="1">
                  <italic><tp:taxon-name><tp:taxon-name-part taxon-name-part-type="genus" reg="Nicrophorus">Nicro.</tp:taxon-name-part> <tp:taxon-name-part taxon-name-part-type="species" reg="orbicollis">orbicollis</tp:taxon-name-part></tp:taxon-name></italic>
                </td><td rowspan="1" colspan="1">CAN, ON, Hamilton, Site 4-7</td><td rowspan="1" colspan="1"/><td rowspan="1" colspan="1">07.vii.2009</td><td rowspan="1" colspan="1">
                  <italic><tp:taxon-name><tp:taxon-name-part taxon-name-part-type="genus" reg="Macrocheles">Macro.</tp:taxon-name-part> <tp:taxon-name-part taxon-name-part-type="species" reg="willowae">willowae</tp:taxon-name-part></tp:taxon-name></italic> sp. n.</td><td rowspan="1" colspan="1">10</td><td rowspan="1" colspan="1">–</td></tr><tr><td rowspan="1" colspan="1">N153</td><td rowspan="1" colspan="1">
                  <italic><tp:taxon-name><tp:taxon-name-part taxon-name-part-type="genus" reg="Nicrophorus">Nicro.</tp:taxon-name-part> <tp:taxon-name-part taxon-name-part-type="species" reg="orbicollis">orbicollis</tp:taxon-name-part></tp:taxon-name></italic>
                </td><td rowspan="1" colspan="1">CAN, NS, Dartmouth, Wright’s Cove Rd.</td><td rowspan="1" colspan="1">
                  <named-content xmlns:xlink="http://www.w3.org/1999/xlink" content-type="dwc:verbatimCoordinates" xlink:type="simple"><named-content content-type="geo-json" specific-use="{&#34;type&#34;:&#34;Point&#34;,&#34;coordinates&#34;:[-63.611000,44.694000]}" id="NCID0E4SAI" xlink:type="simple">44.694, -63.611</named-content></named-content>
                </td><td rowspan="1" colspan="1">09.vii.2009</td><td rowspan="1" colspan="1">
                  <italic><tp:taxon-name><tp:taxon-name-part taxon-name-part-type="genus" reg="Macrocheles">Macro.</tp:taxon-name-part> <tp:taxon-name-part taxon-name-part-type="species" reg="willowae">willowae</tp:taxon-name-part></tp:taxon-name></italic> sp. n.</td><td rowspan="1" colspan="1">4</td><td rowspan="1" colspan="1">–</td></tr><tr><td rowspan="1" colspan="1">N160</td><td rowspan="1" colspan="1">
                  <italic><tp:taxon-name><tp:taxon-name-part taxon-name-part-type="genus" reg="Nicrophorus">Nicro.</tp:taxon-name-part> <tp:taxon-name-part taxon-name-part-type="species" reg="orbicollis">orbicollis</tp:taxon-name-part></tp:taxon-name></italic>
                </td><td rowspan="1" colspan="1">CAN, ON, Waterloo</td><td rowspan="1" colspan="1">
                  <named-content xmlns:xlink="http://www.w3.org/1999/xlink" content-type="dwc:verbatimCoordinates" xlink:type="simple"><named-content content-type="geo-json" specific-use="{&#34;type&#34;:&#34;Point&#34;,&#34;coordinates&#34;:[-80.211000,43.540000]}" id="NCID0EXUAI" xlink:type="simple">43.54, -80.211</named-content></named-content>
                </td><td rowspan="1" colspan="1">07.vii.2009</td><td rowspan="1" colspan="1">
                  <italic><tp:taxon-name><tp:taxon-name-part taxon-name-part-type="genus" reg="Macrocheles">Macro.</tp:taxon-name-part> <tp:taxon-name-part taxon-name-part-type="species" reg="willowae">willowae</tp:taxon-name-part></tp:taxon-name></italic> sp. n.</td><td rowspan="1" colspan="1">2</td><td rowspan="1" colspan="1">–</td></tr><tr><td rowspan="1" colspan="1">N161</td><td rowspan="1" colspan="1">
                  <italic><tp:taxon-name><tp:taxon-name-part taxon-name-part-type="genus" reg="Nicrophorus">Nicro.</tp:taxon-name-part> <tp:taxon-name-part taxon-name-part-type="species" reg="orbicollis">orbicollis</tp:taxon-name-part></tp:taxon-name></italic>
                </td><td rowspan="1" colspan="1">CAN, ON, Waterloo</td><td rowspan="1" colspan="1">
                  <named-content xmlns:xlink="http://www.w3.org/1999/xlink" content-type="dwc:verbatimCoordinates" xlink:type="simple"><named-content content-type="geo-json" specific-use="{&#34;type&#34;:&#34;Point&#34;,&#34;coordinates&#34;:[-80.211000,43.540000]}" id="NCID0ERWAI" xlink:type="simple">43.54, -80.211</named-content></named-content>
                </td><td rowspan="1" colspan="1">07.vii.2009</td><td rowspan="1" colspan="1">
                  <italic><tp:taxon-name><tp:taxon-name-part taxon-name-part-type="genus" reg="Macrocheles">Macro.</tp:taxon-name-part> <tp:taxon-name-part taxon-name-part-type="species" reg="willowae">willowae</tp:taxon-name-part></tp:taxon-name></italic> sp. n.</td><td rowspan="1" colspan="1">8</td><td rowspan="1" colspan="1">–</td></tr><tr><td rowspan="1" colspan="1">N165</td><td rowspan="1" colspan="1">
                  <italic><tp:taxon-name><tp:taxon-name-part taxon-name-part-type="genus" reg="Nicrophorus">Nicro.</tp:taxon-name-part> <tp:taxon-name-part taxon-name-part-type="species" reg="orbicollis">orbicollis</tp:taxon-name-part></tp:taxon-name></italic>
                </td><td rowspan="1" colspan="1">CAN, ON, Carbine Rd.</td><td rowspan="1" colspan="1">
                  <named-content xmlns:xlink="http://www.w3.org/1999/xlink" content-type="dwc:verbatimCoordinates" xlink:type="simple"><named-content content-type="geo-json" specific-use="{&#34;type&#34;:&#34;Point&#34;,&#34;coordinates&#34;:[-76.371000,45.330000]}" id="NCID0ELYAI" xlink:type="simple">45.33, -76.371</named-content></named-content>
                </td><td rowspan="1" colspan="1">23.vii.2009</td><td rowspan="1" colspan="1">
                  <italic><tp:taxon-name><tp:taxon-name-part taxon-name-part-type="genus" reg="Macrocheles">Macro.</tp:taxon-name-part> <tp:taxon-name-part taxon-name-part-type="species" reg="willowae">willowae</tp:taxon-name-part></tp:taxon-name></italic> sp. n.</td><td rowspan="1" colspan="1">17</td><td rowspan="1" colspan="1">–</td></tr><tr><td rowspan="1" colspan="1">N166</td><td rowspan="1" colspan="1">
                  <italic><tp:taxon-name><tp:taxon-name-part taxon-name-part-type="genus" reg="Nicrophorus">Nicro.</tp:taxon-name-part> <tp:taxon-name-part taxon-name-part-type="species" reg="orbicollis">orbicollis</tp:taxon-name-part></tp:taxon-name></italic>
                </td><td rowspan="1" colspan="1">CAN, ON, Carbine Rd.</td><td rowspan="1" colspan="1">
                  <named-content xmlns:xlink="http://www.w3.org/1999/xlink" content-type="dwc:verbatimCoordinates" xlink:type="simple"><named-content content-type="geo-json" specific-use="{&#34;type&#34;:&#34;Point&#34;,&#34;coordinates&#34;:[-76.371000,45.330000]}" id="NCID0EF1AI" xlink:type="simple">45.33, -76.371</named-content></named-content>
                </td><td rowspan="1" colspan="1">23.vii.2009</td><td rowspan="1" colspan="1">
                  <italic><tp:taxon-name><tp:taxon-name-part taxon-name-part-type="genus" reg="Macrocheles">Macro.</tp:taxon-name-part> <tp:taxon-name-part taxon-name-part-type="species" reg="willowae">willowae</tp:taxon-name-part></tp:taxon-name></italic> sp. n.</td><td rowspan="1" colspan="1">8</td><td rowspan="1" colspan="1">–</td></tr><tr><td rowspan="1" colspan="1">N167</td><td rowspan="1" colspan="1">
                  <italic><tp:taxon-name><tp:taxon-name-part taxon-name-part-type="genus" reg="Nicrophorus">Nicro.</tp:taxon-name-part> <tp:taxon-name-part taxon-name-part-type="species" reg="orbicollis">orbicollis</tp:taxon-name-part></tp:taxon-name></italic>
                </td><td rowspan="1" colspan="1">CAN, NS, Glenmont, Black Hole Rd.</td><td rowspan="1" colspan="1">
                  <named-content xmlns:xlink="http://www.w3.org/1999/xlink" content-type="dwc:verbatimCoordinates" xlink:type="simple"><named-content content-type="geo-json" specific-use="{&#34;type&#34;:&#34;Point&#34;,&#34;coordinates&#34;:[-64.296000,45.111000]}" id="NCID0E62AI" xlink:type="simple">45.111, -64.296</named-content></named-content>
                </td><td rowspan="1" colspan="1">17.vii.2009</td><td rowspan="1" colspan="1">
                  <italic><tp:taxon-name><tp:taxon-name-part taxon-name-part-type="genus" reg="Macrocheles">Macro.</tp:taxon-name-part> <tp:taxon-name-part taxon-name-part-type="species" reg="willowae">willowae</tp:taxon-name-part></tp:taxon-name></italic> sp. n.</td><td rowspan="1" colspan="1">9</td><td rowspan="1" colspan="1">–</td></tr><tr><td rowspan="1" colspan="1">N168</td><td rowspan="1" colspan="1">
                  <italic><tp:taxon-name><tp:taxon-name-part taxon-name-part-type="genus" reg="Nicrophorus">Nicro.</tp:taxon-name-part> <tp:taxon-name-part taxon-name-part-type="species" reg="orbicollis">orbicollis</tp:taxon-name-part></tp:taxon-name></italic>
                </td><td rowspan="1" colspan="1">CAN, NS, Cold Brook, Hwy 101</td><td rowspan="1" colspan="1">
                  <named-content xmlns:xlink="http://www.w3.org/1999/xlink" content-type="dwc:verbatimCoordinates" xlink:type="simple"><named-content content-type="geo-json" specific-use="{&#34;type&#34;:&#34;Point&#34;,&#34;coordinates&#34;:[-64.592000,45.079000]}" id="NCID0EZ4AI" xlink:type="simple">45.079, -64.592</named-content></named-content>
                </td><td rowspan="1" colspan="1">13.vii.2009</td><td rowspan="1" colspan="1">
                  <italic><tp:taxon-name><tp:taxon-name-part taxon-name-part-type="genus" reg="Macrocheles">Macro.</tp:taxon-name-part> <tp:taxon-name-part taxon-name-part-type="species" reg="willowae">willowae</tp:taxon-name-part></tp:taxon-name></italic> sp. n.</td><td rowspan="1" colspan="1">10</td><td rowspan="1" colspan="1">
                  <ext-link xmlns:xlink="http://www.w3.org/1999/xlink" ext-link-type="gen" xlink:href="MF192745" xlink:type="simple">MF192745</ext-link>
                </td></tr><tr><td rowspan="1" colspan="1">N169</td><td rowspan="1" colspan="1">
                  <italic><tp:taxon-name><tp:taxon-name-part taxon-name-part-type="genus" reg="Nicrophorus">Nicro.</tp:taxon-name-part> <tp:taxon-name-part taxon-name-part-type="species" reg="orbicollis">orbicollis</tp:taxon-name-part></tp:taxon-name></italic>
                </td><td rowspan="1" colspan="1">CAN, NS, Chipman</td><td rowspan="1" colspan="1">
                  <named-content xmlns:xlink="http://www.w3.org/1999/xlink" content-type="dwc:verbatimCoordinates" xlink:type="simple"><named-content content-type="geo-json" specific-use="{&#34;type&#34;:&#34;Point&#34;,&#34;coordinates&#34;:[-65.899000,46.174000]}" id="NCID0EZ6AI" xlink:type="simple">46.174, -65.899</named-content></named-content>
                </td><td rowspan="1" colspan="1">08.vii.2009</td><td rowspan="1" colspan="1">
                  <italic><tp:taxon-name><tp:taxon-name-part taxon-name-part-type="genus" reg="Macrocheles">Macro.</tp:taxon-name-part> <tp:taxon-name-part taxon-name-part-type="species" reg="willowae">willowae</tp:taxon-name-part></tp:taxon-name></italic> sp. n.</td><td rowspan="1" colspan="1">7</td><td rowspan="1" colspan="1">–</td></tr><tr><td rowspan="1" colspan="1">N174</td><td rowspan="1" colspan="1">
                  <italic><tp:taxon-name><tp:taxon-name-part taxon-name-part-type="genus" reg="Nicrophorus">Nicro.</tp:taxon-name-part> <tp:taxon-name-part taxon-name-part-type="species" reg="orbicollis">orbicollis</tp:taxon-name-part></tp:taxon-name></italic>
                </td><td rowspan="1" colspan="1">CAN, NS, Hantsport</td><td rowspan="1" colspan="1">
                  <named-content xmlns:xlink="http://www.w3.org/1999/xlink" content-type="dwc:verbatimCoordinates" xlink:type="simple"><named-content content-type="geo-json" specific-use="{&#34;type&#34;:&#34;Point&#34;,&#34;coordinates&#34;:[-64.184000,45.099000]}" id="NCID0ETBBI" xlink:type="simple">45.099, -64.184</named-content></named-content>
                </td><td rowspan="1" colspan="1">21.vii.2009</td><td rowspan="1" colspan="1">
                  <italic><tp:taxon-name><tp:taxon-name-part taxon-name-part-type="genus" reg="Macrocheles">Macro.</tp:taxon-name-part> <tp:taxon-name-part taxon-name-part-type="species" reg="willowae">willowae</tp:taxon-name-part></tp:taxon-name></italic> sp. n.</td><td rowspan="1" colspan="1">6</td><td rowspan="1" colspan="1">–</td></tr><tr><td rowspan="1" colspan="1">N178</td><td rowspan="1" colspan="1">
                  <italic><tp:taxon-name><tp:taxon-name-part taxon-name-part-type="genus" reg="Nicrophorus">Nicro.</tp:taxon-name-part> <tp:taxon-name-part taxon-name-part-type="species" reg="orbicollis">orbicollis</tp:taxon-name-part></tp:taxon-name></italic>
                </td><td rowspan="1" colspan="1">CAN, NS, East River off Hwy 329</td><td rowspan="1" colspan="1">
                  <named-content xmlns:xlink="http://www.w3.org/1999/xlink" content-type="dwc:verbatimCoordinates" xlink:type="simple"><named-content content-type="geo-json" specific-use="{&#34;type&#34;:&#34;Point&#34;,&#34;coordinates&#34;:[-64.164000,44.583000]}" id="NCID0ENDBI" xlink:type="simple">44.583, -64.164</named-content></named-content>
                </td><td rowspan="1" colspan="1">10.viii.2009</td><td rowspan="1" colspan="1">
                  <italic><tp:taxon-name><tp:taxon-name-part taxon-name-part-type="genus" reg="Macrocheles">Macro.</tp:taxon-name-part> <tp:taxon-name-part taxon-name-part-type="species" reg="willowae">willowae</tp:taxon-name-part></tp:taxon-name></italic> sp. n.</td><td rowspan="1" colspan="1">4</td><td rowspan="1" colspan="1">–</td></tr><tr><td rowspan="1" colspan="1">N180</td><td rowspan="1" colspan="1">
                  <italic><tp:taxon-name><tp:taxon-name-part taxon-name-part-type="genus" reg="Nicrophorus">Nicro.</tp:taxon-name-part> <tp:taxon-name-part taxon-name-part-type="species" reg="defodiens">defodiens</tp:taxon-name-part></tp:taxon-name></italic>
                </td><td rowspan="1" colspan="1">CAN, NS, Debert, Industrial Park</td><td rowspan="1" colspan="1">
                  <named-content xmlns:xlink="http://www.w3.org/1999/xlink" content-type="dwc:verbatimCoordinates" xlink:type="simple"><named-content content-type="geo-json" specific-use="{&#34;type&#34;:&#34;Point&#34;,&#34;coordinates&#34;:[-63.429000,45.428000]}" id="NCID0EHFBI" xlink:type="simple">45.428, -63.429</named-content></named-content>
                </td><td rowspan="1" colspan="1">05.viii.2009</td><td rowspan="1" colspan="1">
                  <italic><tp:taxon-name><tp:taxon-name-part taxon-name-part-type="genus" reg="Macrocheles">Macro.</tp:taxon-name-part> <tp:taxon-name-part taxon-name-part-type="species" reg="willowae">willowae</tp:taxon-name-part></tp:taxon-name></italic> sp. n.</td><td rowspan="1" colspan="1">3</td><td rowspan="1" colspan="1">–</td></tr><tr><td rowspan="1" colspan="1">N181</td><td rowspan="1" colspan="1">
                  <italic><tp:taxon-name><tp:taxon-name-part taxon-name-part-type="genus" reg="Nicrophorus">Nicro.</tp:taxon-name-part> <tp:taxon-name-part taxon-name-part-type="species" reg="orbicollis">orbicollis</tp:taxon-name-part></tp:taxon-name></italic>
                </td><td rowspan="1" colspan="1">CAN, ON, Carbine Rd.</td><td rowspan="1" colspan="1">
                  <named-content xmlns:xlink="http://www.w3.org/1999/xlink" content-type="dwc:verbatimCoordinates" xlink:type="simple"><named-content content-type="geo-json" specific-use="{&#34;type&#34;:&#34;Point&#34;,&#34;coordinates&#34;:[-76.371000,45.330000]}" id="NCID0EBHBI" xlink:type="simple">45.33, -76.371</named-content></named-content>
                </td><td rowspan="1" colspan="1">06.viii.2009</td><td rowspan="1" colspan="1">
                  <italic><tp:taxon-name><tp:taxon-name-part taxon-name-part-type="genus" reg="Macrocheles">Macro.</tp:taxon-name-part> <tp:taxon-name-part taxon-name-part-type="species" reg="willowae">willowae</tp:taxon-name-part></tp:taxon-name></italic> sp. n.</td><td rowspan="1" colspan="1">8</td><td rowspan="1" colspan="1">
                  <ext-link xmlns:xlink="http://www.w3.org/1999/xlink" ext-link-type="gen" xlink:href="MF192746" xlink:type="simple">MF192746</ext-link>
                </td></tr><tr><td rowspan="1" colspan="1">N185</td><td rowspan="1" colspan="1">
                  <italic><tp:taxon-name><tp:taxon-name-part taxon-name-part-type="genus" reg="Nicrophorus">Nicro.</tp:taxon-name-part> <tp:taxon-name-part taxon-name-part-type="species" reg="vespillo">vespillo</tp:taxon-name-part></tp:taxon-name></italic>
                </td><td rowspan="1" colspan="1">GER, Mooswald Forest, nr. Freiburg</td><td rowspan="1" colspan="1">
                  <named-content xmlns:xlink="http://www.w3.org/1999/xlink" content-type="dwc:verbatimCoordinates" xlink:type="simple"><named-content content-type="geo-json" specific-use="{&#34;type&#34;:&#34;Point&#34;,&#34;coordinates&#34;:[7.850000,48.000000]}" id="NCID0EBJBI" xlink:type="simple">48.0, 7.85</named-content></named-content>
                </td><td rowspan="1" colspan="1">vi.2009</td><td rowspan="1" colspan="1">
                  <italic><tp:taxon-name><tp:taxon-name-part taxon-name-part-type="genus" reg="Macrocheles">Macro.</tp:taxon-name-part> <tp:taxon-name-part taxon-name-part-type="species" reg="nataliae">nataliae</tp:taxon-name-part></tp:taxon-name></italic>
                </td><td rowspan="1" colspan="1">4</td><td rowspan="1" colspan="1">–</td></tr><tr><td rowspan="1" colspan="1">N186</td><td rowspan="1" colspan="1">
                  <italic><tp:taxon-name><tp:taxon-name-part taxon-name-part-type="genus" reg="Nicrophorus">Nicro.</tp:taxon-name-part> <tp:taxon-name-part taxon-name-part-type="species" reg="vespillo">vespillo</tp:taxon-name-part></tp:taxon-name></italic>
                </td><td rowspan="1" colspan="1">GER, Mooswald Forest, nr. Freiburg</td><td rowspan="1" colspan="1">
                  <named-content xmlns:xlink="http://www.w3.org/1999/xlink" content-type="dwc:verbatimCoordinates" xlink:type="simple"><named-content content-type="geo-json" specific-use="{&#34;type&#34;:&#34;Point&#34;,&#34;coordinates&#34;:[7.850000,48.000000]}" id="NCID0E2KBI" xlink:type="simple">48.0, 7.85</named-content></named-content>
                </td><td rowspan="1" colspan="1">vi.2009</td><td rowspan="1" colspan="1">
                  <italic><tp:taxon-name><tp:taxon-name-part taxon-name-part-type="genus" reg="Macrocheles">Macro.</tp:taxon-name-part> <tp:taxon-name-part taxon-name-part-type="species" reg="nataliae">nataliae</tp:taxon-name-part></tp:taxon-name></italic>
                </td><td rowspan="1" colspan="1">7</td><td rowspan="1" colspan="1">
                  <ext-link xmlns:xlink="http://www.w3.org/1999/xlink" ext-link-type="gen" xlink:href="MF192752" xlink:type="simple">MF192752</ext-link>
                </td></tr><tr><td rowspan="1" colspan="1">N187</td><td rowspan="1" colspan="1">
                  <italic><tp:taxon-name><tp:taxon-name-part taxon-name-part-type="genus" reg="Nicrophorus">Nicro.</tp:taxon-name-part> <tp:taxon-name-part taxon-name-part-type="species" reg="vespillo">vespillo</tp:taxon-name-part></tp:taxon-name></italic>
                </td><td rowspan="1" colspan="1">GER, Mooswald Forest, nr. Freiburg</td><td rowspan="1" colspan="1">
                  <named-content xmlns:xlink="http://www.w3.org/1999/xlink" content-type="dwc:verbatimCoordinates" xlink:type="simple"><named-content content-type="geo-json" specific-use="{&#34;type&#34;:&#34;Point&#34;,&#34;coordinates&#34;:[7.850000,48.000000]}" id="NCID0E2MBI" xlink:type="simple">48.0, 7.85</named-content></named-content>
                </td><td rowspan="1" colspan="1">vi.2009</td><td rowspan="1" colspan="1">
                  <italic><tp:taxon-name><tp:taxon-name-part taxon-name-part-type="genus" reg="Macrocheles">Macro.</tp:taxon-name-part> <tp:taxon-name-part taxon-name-part-type="species" reg="nataliae">nataliae</tp:taxon-name-part></tp:taxon-name></italic>
                </td><td rowspan="1" colspan="1">1</td><td rowspan="1" colspan="1">–</td></tr><tr><td rowspan="1" colspan="1">N188</td><td rowspan="1" colspan="1">
                  <italic><tp:taxon-name><tp:taxon-name-part taxon-name-part-type="genus" reg="Nicrophorus">Nicro.</tp:taxon-name-part> <tp:taxon-name-part taxon-name-part-type="species" reg="vespillo">vespillo</tp:taxon-name-part></tp:taxon-name></italic>
                </td><td rowspan="1" colspan="1">GER, Mooswald Forest, nr. Freiburg</td><td rowspan="1" colspan="1">
                  <named-content xmlns:xlink="http://www.w3.org/1999/xlink" content-type="dwc:verbatimCoordinates" xlink:type="simple"><named-content content-type="geo-json" specific-use="{&#34;type&#34;:&#34;Point&#34;,&#34;coordinates&#34;:[7.850000,48.000000]}" id="NCID0EVOBI" xlink:type="simple">48.0, 7.85</named-content></named-content>
                </td><td rowspan="1" colspan="1">vi.2009</td><td rowspan="1" colspan="1">
                  <italic><tp:taxon-name><tp:taxon-name-part taxon-name-part-type="genus" reg="Macrocheles">Macro.</tp:taxon-name-part> <tp:taxon-name-part taxon-name-part-type="species" reg="nataliae">nataliae</tp:taxon-name-part></tp:taxon-name></italic>
                </td><td rowspan="1" colspan="1">5</td><td rowspan="1" colspan="1">
                  <ext-link xmlns:xlink="http://www.w3.org/1999/xlink" ext-link-type="gen" xlink:href="MF192753" xlink:type="simple">MF192753</ext-link>
                </td></tr><tr><td rowspan="1" colspan="1">N191</td><td rowspan="1" colspan="1">
                  <italic><tp:taxon-name><tp:taxon-name-part taxon-name-part-type="genus" reg="Nicrophorus">Nicro.</tp:taxon-name-part> <tp:taxon-name-part taxon-name-part-type="species" reg="orbicollis">orbicollis</tp:taxon-name-part></tp:taxon-name></italic>
                </td><td rowspan="1" colspan="1">USA, CT, Bethany</td><td rowspan="1" colspan="1">
                  <named-content xmlns:xlink="http://www.w3.org/1999/xlink" content-type="dwc:verbatimCoordinates" xlink:type="simple"><named-content content-type="geo-json" specific-use="{&#34;type&#34;:&#34;Point&#34;,&#34;coordinates&#34;:[-72.961000,41.462000]}" id="NCID0EVQBI" xlink:type="simple">41.462, -72.961</named-content></named-content>
                </td><td rowspan="1" colspan="1">16.vii.2009</td><td rowspan="1" colspan="1">
                  <italic><tp:taxon-name><tp:taxon-name-part taxon-name-part-type="genus" reg="Macrocheles">Macro.</tp:taxon-name-part> <tp:taxon-name-part taxon-name-part-type="species" reg="willowae">willowae</tp:taxon-name-part></tp:taxon-name></italic> sp. n.</td><td rowspan="1" colspan="1">1</td><td rowspan="1" colspan="1">–</td></tr><tr><td rowspan="1" colspan="1">N192</td><td rowspan="1" colspan="1">
                  <italic><tp:taxon-name><tp:taxon-name-part taxon-name-part-type="genus" reg="Nicrophorus">Nicro.</tp:taxon-name-part> <tp:taxon-name-part taxon-name-part-type="species" reg="orbicollis">orbicollis</tp:taxon-name-part></tp:taxon-name></italic>
                </td><td rowspan="1" colspan="1">USA, CT, Bethany</td><td rowspan="1" colspan="1">
                  <named-content xmlns:xlink="http://www.w3.org/1999/xlink" content-type="dwc:verbatimCoordinates" xlink:type="simple"><named-content content-type="geo-json" specific-use="{&#34;type&#34;:&#34;Point&#34;,&#34;coordinates&#34;:[-72.961000,41.462000]}" id="NCID0EPSBI" xlink:type="simple">41.462, -72.961</named-content></named-content>
                </td><td rowspan="1" colspan="1">14.viii.2009</td><td rowspan="1" colspan="1">
                  <italic><tp:taxon-name><tp:taxon-name-part taxon-name-part-type="genus" reg="Macrocheles">Macro.</tp:taxon-name-part> <tp:taxon-name-part taxon-name-part-type="species" reg="willowae">willowae</tp:taxon-name-part></tp:taxon-name></italic> sp. n.</td><td rowspan="1" colspan="1">5</td><td rowspan="1" colspan="1">–</td></tr><tr><td rowspan="1" colspan="1">N216</td><td rowspan="1" colspan="1">
                  <italic><tp:taxon-name><tp:taxon-name-part taxon-name-part-type="genus" reg="Nicrophorus">Nicro.</tp:taxon-name-part> <tp:taxon-name-part taxon-name-part-type="species" reg="orbicollis">orbicollis</tp:taxon-name-part></tp:taxon-name></italic>
                </td><td rowspan="1" colspan="1">USA, NH, Durham</td><td rowspan="1" colspan="1">
                  <named-content xmlns:xlink="http://www.w3.org/1999/xlink" content-type="dwc:verbatimCoordinates" xlink:type="simple"><named-content content-type="geo-json" specific-use="{&#34;type&#34;:&#34;Point&#34;,&#34;coordinates&#34;:[-70.926000,43.134000]}" id="NCID0EJUBI" xlink:type="simple">43.134, -70.926</named-content></named-content>
                </td><td rowspan="1" colspan="1">07.vi.2009</td><td rowspan="1" colspan="1">
                  <italic><tp:taxon-name><tp:taxon-name-part taxon-name-part-type="genus" reg="Macrocheles">Macro.</tp:taxon-name-part> <tp:taxon-name-part taxon-name-part-type="species" reg="willowae">willowae</tp:taxon-name-part></tp:taxon-name></italic> sp. n.</td><td rowspan="1" colspan="1">215</td><td rowspan="1" colspan="1">–</td></tr><tr><td rowspan="1" colspan="1">N218</td><td rowspan="1" colspan="1">
                  <italic><tp:taxon-name><tp:taxon-name-part taxon-name-part-type="genus" reg="Nicrophorus">Nicro.</tp:taxon-name-part> <tp:taxon-name-part taxon-name-part-type="species" reg="orbicollis">orbicollis</tp:taxon-name-part></tp:taxon-name></italic>
                </td><td rowspan="1" colspan="1">USA, NH, Durham</td><td rowspan="1" colspan="1">
                  <named-content xmlns:xlink="http://www.w3.org/1999/xlink" content-type="dwc:verbatimCoordinates" xlink:type="simple"><named-content content-type="geo-json" specific-use="{&#34;type&#34;:&#34;Point&#34;,&#34;coordinates&#34;:[-70.926000,43.134000]}" id="NCID0EDWBI" xlink:type="simple">43.134, -70.926</named-content></named-content>
                </td><td rowspan="1" colspan="1">07.vi.2009</td><td rowspan="1" colspan="1">
                  <italic><tp:taxon-name><tp:taxon-name-part taxon-name-part-type="genus" reg="Macrocheles">Macro.</tp:taxon-name-part> <tp:taxon-name-part taxon-name-part-type="species" reg="willowae">willowae</tp:taxon-name-part></tp:taxon-name></italic> sp. n.</td><td rowspan="1" colspan="1">135</td><td rowspan="1" colspan="1">–</td></tr><tr><td rowspan="1" colspan="1">N222</td><td rowspan="1" colspan="1">
                  <italic><tp:taxon-name><tp:taxon-name-part taxon-name-part-type="genus" reg="Nicrophorus">Nicro.</tp:taxon-name-part> <tp:taxon-name-part taxon-name-part-type="species" reg="defodiens">defodiens</tp:taxon-name-part></tp:taxon-name></italic>
                </td><td rowspan="1" colspan="1">USA, NH, Durham</td><td rowspan="1" colspan="1">
                  <named-content xmlns:xlink="http://www.w3.org/1999/xlink" content-type="dwc:verbatimCoordinates" xlink:type="simple"><named-content content-type="geo-json" specific-use="{&#34;type&#34;:&#34;Point&#34;,&#34;coordinates&#34;:[-70.926000,43.134000]}" id="NCID0E4XBI" xlink:type="simple">43.134, -70.926</named-content></named-content>
                </td><td rowspan="1" colspan="1">07.vi.2009</td><td rowspan="1" colspan="1">
                  <italic><tp:taxon-name><tp:taxon-name-part taxon-name-part-type="genus" reg="Macrocheles">Macro.</tp:taxon-name-part> <tp:taxon-name-part taxon-name-part-type="species" reg="willowae">willowae</tp:taxon-name-part></tp:taxon-name></italic> sp. n.</td><td rowspan="1" colspan="1">30</td><td rowspan="1" colspan="1">–</td></tr><tr><td rowspan="1" colspan="1">N226</td><td rowspan="1" colspan="1">
                  <italic><tp:taxon-name><tp:taxon-name-part taxon-name-part-type="genus" reg="Nicrophorus">Nicro.</tp:taxon-name-part> <tp:taxon-name-part taxon-name-part-type="species" reg="orbicollis">orbicollis</tp:taxon-name-part></tp:taxon-name></italic>
                </td><td rowspan="1" colspan="1">USA, NH, Durham</td><td rowspan="1" colspan="1">
                  <named-content xmlns:xlink="http://www.w3.org/1999/xlink" content-type="dwc:verbatimCoordinates" xlink:type="simple"><named-content content-type="geo-json" specific-use="{&#34;type&#34;:&#34;Point&#34;,&#34;coordinates&#34;:[-70.926000,43.134000]}" id="NCID0EXZBI" xlink:type="simple">43.134, -70.926</named-content></named-content>
                </td><td rowspan="1" colspan="1">07.vi.2009</td><td rowspan="1" colspan="1">
                  <italic><tp:taxon-name><tp:taxon-name-part taxon-name-part-type="genus" reg="Macrocheles">Macro.</tp:taxon-name-part> <tp:taxon-name-part taxon-name-part-type="species" reg="willowae">willowae</tp:taxon-name-part></tp:taxon-name></italic> sp. n.</td><td rowspan="1" colspan="1">30</td><td rowspan="1" colspan="1">–</td></tr><tr><td rowspan="1" colspan="1">N228</td><td rowspan="1" colspan="1">
                  <italic><tp:taxon-name><tp:taxon-name-part taxon-name-part-type="genus" reg="Nicrophorus">Nicro.</tp:taxon-name-part> <tp:taxon-name-part taxon-name-part-type="species" reg="orbicollis">orbicollis</tp:taxon-name-part></tp:taxon-name></italic>
                </td><td rowspan="1" colspan="1">USA, NH, Durham</td><td rowspan="1" colspan="1">
                  <named-content xmlns:xlink="http://www.w3.org/1999/xlink" content-type="dwc:verbatimCoordinates" xlink:type="simple"><named-content content-type="geo-json" specific-use="{&#34;type&#34;:&#34;Point&#34;,&#34;coordinates&#34;:[-70.926000,43.134000]}" id="NCID0ER2BI" xlink:type="simple">43.134, -70.926</named-content></named-content>
                </td><td rowspan="1" colspan="1">07.vi.2009</td><td rowspan="1" colspan="1">
                  <italic><tp:taxon-name><tp:taxon-name-part taxon-name-part-type="genus" reg="Macrocheles">Macro.</tp:taxon-name-part> <tp:taxon-name-part taxon-name-part-type="species" reg="willowae">willowae</tp:taxon-name-part></tp:taxon-name></italic> sp. n.</td><td rowspan="1" colspan="1">97</td><td rowspan="1" colspan="1">–</td></tr><tr><td rowspan="1" colspan="1">N234</td><td rowspan="1" colspan="1">
                  <italic><tp:taxon-name><tp:taxon-name-part taxon-name-part-type="genus" reg="Nicrophorus">Nicro.</tp:taxon-name-part> <tp:taxon-name-part taxon-name-part-type="species" reg="marginatus">marginatus</tp:taxon-name-part></tp:taxon-name></italic>
                </td><td rowspan="1" colspan="1">CAN, AB, Onefour</td><td rowspan="1" colspan="1">
                  <named-content xmlns:xlink="http://www.w3.org/1999/xlink" content-type="dwc:verbatimCoordinates" xlink:type="simple"><named-content content-type="geo-json" specific-use="{&#34;type&#34;:&#34;Point&#34;,&#34;coordinates&#34;:[-110.470000,49.121000]}" id="NCID0EL4BI" xlink:type="simple">49.121, -110.47</named-content></named-content>
                </td><td rowspan="1" colspan="1">17.vi.2003</td><td rowspan="1" colspan="1">
                  <italic><tp:taxon-name><tp:taxon-name-part taxon-name-part-type="genus" reg="Macrocheles">Macro.</tp:taxon-name-part> <tp:taxon-name-part taxon-name-part-type="species" reg="pratum">pratum</tp:taxon-name-part></tp:taxon-name></italic> sp. n.</td><td rowspan="1" colspan="1">10</td><td rowspan="1" colspan="1">–</td></tr><tr><td rowspan="1" colspan="1">N235</td><td rowspan="1" colspan="1">
                  <italic><tp:taxon-name><tp:taxon-name-part taxon-name-part-type="genus" reg="Nicrophorus">Nicro.</tp:taxon-name-part> <tp:taxon-name-part taxon-name-part-type="species" reg="guttula">guttula</tp:taxon-name-part></tp:taxon-name></italic>
                </td><td rowspan="1" colspan="1">CAN, AB, Onefour</td><td rowspan="1" colspan="1">
                  <named-content xmlns:xlink="http://www.w3.org/1999/xlink" content-type="dwc:verbatimCoordinates" xlink:type="simple"><named-content content-type="geo-json" specific-use="{&#34;type&#34;:&#34;Point&#34;,&#34;coordinates&#34;:[-110.470000,49.121000]}" id="NCID0EF6BI" xlink:type="simple">49.121, -110.47</named-content></named-content>
                </td><td rowspan="1" colspan="1">17.vi.2003</td><td rowspan="1" colspan="1">
                  <italic><tp:taxon-name><tp:taxon-name-part taxon-name-part-type="genus" reg="Macrocheles">Macro.</tp:taxon-name-part> <tp:taxon-name-part taxon-name-part-type="species" reg="pratum">pratum</tp:taxon-name-part></tp:taxon-name></italic> sp. n.</td><td rowspan="1" colspan="1">7</td><td rowspan="1" colspan="1">–</td></tr><tr><td rowspan="1" colspan="1">N235x</td><td rowspan="1" colspan="1">
                  <italic><tp:taxon-name><tp:taxon-name-part taxon-name-part-type="genus" reg="Nicrophorus">Nicro.</tp:taxon-name-part> <tp:taxon-name-part taxon-name-part-type="species" reg="marginatus">marginatus</tp:taxon-name-part></tp:taxon-name></italic>
                </td><td rowspan="1" colspan="1">CAN, AB, Onefour</td><td rowspan="1" colspan="1">
                  <named-content xmlns:xlink="http://www.w3.org/1999/xlink" content-type="dwc:verbatimCoordinates" xlink:type="simple"><named-content content-type="geo-json" specific-use="{&#34;type&#34;:&#34;Point&#34;,&#34;coordinates&#34;:[-110.470000,49.121000]}" id="NCID0E6ACI" xlink:type="simple">49.121, -110.47</named-content></named-content>
                </td><td rowspan="1" colspan="1">04.vii.2002</td><td rowspan="1" colspan="1">
                  <italic><tp:taxon-name><tp:taxon-name-part taxon-name-part-type="genus" reg="Macrocheles">Macro.</tp:taxon-name-part> <tp:taxon-name-part taxon-name-part-type="species" reg="pratum">pratum</tp:taxon-name-part></tp:taxon-name></italic> sp. n.</td><td rowspan="1" colspan="1">3</td><td rowspan="1" colspan="1">–</td></tr><tr><td rowspan="1" colspan="1">N236</td><td rowspan="1" colspan="1">
                  <italic><tp:taxon-name><tp:taxon-name-part taxon-name-part-type="genus" reg="Nicrophorus">Nicro.</tp:taxon-name-part> <tp:taxon-name-part taxon-name-part-type="species" reg="obscurus">obscurus</tp:taxon-name-part></tp:taxon-name></italic>
                </td><td rowspan="1" colspan="1">CAN, AB, Onefour</td><td rowspan="1" colspan="1">
                  <named-content xmlns:xlink="http://www.w3.org/1999/xlink" content-type="dwc:verbatimCoordinates" xlink:type="simple"><named-content content-type="geo-json" specific-use="{&#34;type&#34;:&#34;Point&#34;,&#34;coordinates&#34;:[-110.470000,49.121000]}" id="NCID0EZCCI" xlink:type="simple">49.121, -110.47</named-content></named-content>
                </td><td rowspan="1" colspan="1">04.vii.2002</td><td rowspan="1" colspan="1">
                  <italic><tp:taxon-name><tp:taxon-name-part taxon-name-part-type="genus" reg="Macrocheles">Macro.</tp:taxon-name-part> <tp:taxon-name-part taxon-name-part-type="species" reg="pratum">pratum</tp:taxon-name-part></tp:taxon-name></italic> sp. n.</td><td rowspan="1" colspan="1">5</td><td rowspan="1" colspan="1">–</td></tr><tr><td rowspan="1" colspan="1">N237</td><td rowspan="1" colspan="1">
                  <italic><tp:taxon-name><tp:taxon-name-part taxon-name-part-type="genus" reg="Nicrophorus">Nicro.</tp:taxon-name-part> <tp:taxon-name-part taxon-name-part-type="species" reg="marginatus">marginatus</tp:taxon-name-part></tp:taxon-name></italic>
                </td><td rowspan="1" colspan="1">CAN, AB, Onefour</td><td rowspan="1" colspan="1">
                  <named-content xmlns:xlink="http://www.w3.org/1999/xlink" content-type="dwc:verbatimCoordinates" xlink:type="simple"><named-content content-type="geo-json" specific-use="{&#34;type&#34;:&#34;Point&#34;,&#34;coordinates&#34;:[-110.470000,49.121000]}" id="NCID0ETECI" xlink:type="simple">49.121, -110.47</named-content></named-content>
                </td><td rowspan="1" colspan="1">17.vi.2003</td><td rowspan="1" colspan="1">
                  <italic><tp:taxon-name><tp:taxon-name-part taxon-name-part-type="genus" reg="Macrocheles">Macro.</tp:taxon-name-part> <tp:taxon-name-part taxon-name-part-type="species" reg="pratum">pratum</tp:taxon-name-part></tp:taxon-name></italic> sp. n.</td><td rowspan="1" colspan="1">13</td><td rowspan="1" colspan="1">–</td></tr><tr><td rowspan="1" colspan="1">N238</td><td rowspan="1" colspan="1">
                  <italic><tp:taxon-name><tp:taxon-name-part taxon-name-part-type="genus" reg="Nicrophorus">Nicro.</tp:taxon-name-part> <tp:taxon-name-part taxon-name-part-type="species" reg="obscurus">obscurus</tp:taxon-name-part></tp:taxon-name></italic>
                </td><td rowspan="1" colspan="1">CAN, AB, Onefour</td><td rowspan="1" colspan="1">
                  <named-content xmlns:xlink="http://www.w3.org/1999/xlink" content-type="dwc:verbatimCoordinates" xlink:type="simple"><named-content content-type="geo-json" specific-use="{&#34;type&#34;:&#34;Point&#34;,&#34;coordinates&#34;:[-110.470000,49.121000]}" id="NCID0ENGCI" xlink:type="simple">49.121, -110.47</named-content></named-content>
                </td><td rowspan="1" colspan="1">17.vi.2003</td><td rowspan="1" colspan="1">
                  <italic><tp:taxon-name><tp:taxon-name-part taxon-name-part-type="genus" reg="Macrocheles">Macro.</tp:taxon-name-part> <tp:taxon-name-part taxon-name-part-type="species" reg="pratum">pratum</tp:taxon-name-part></tp:taxon-name></italic> sp. n.</td><td rowspan="1" colspan="1">5</td><td rowspan="1" colspan="1">–</td></tr><tr><td rowspan="1" colspan="1">N239</td><td rowspan="1" colspan="1">
                  <italic><tp:taxon-name><tp:taxon-name-part taxon-name-part-type="genus" reg="Nicrophorus">Nicro.</tp:taxon-name-part> <tp:taxon-name-part taxon-name-part-type="species" reg="obscurus">obscurus</tp:taxon-name-part></tp:taxon-name></italic>
                </td><td rowspan="1" colspan="1">CAN, AB, Onefour</td><td rowspan="1" colspan="1">
                  <named-content xmlns:xlink="http://www.w3.org/1999/xlink" content-type="dwc:verbatimCoordinates" xlink:type="simple"><named-content content-type="geo-json" specific-use="{&#34;type&#34;:&#34;Point&#34;,&#34;coordinates&#34;:[-110.470000,49.121000]}" id="NCID0EHICI" xlink:type="simple">49.121, -110.47</named-content></named-content>
                </td><td rowspan="1" colspan="1">17.vi.2003</td><td rowspan="1" colspan="1">
                  <italic><tp:taxon-name><tp:taxon-name-part taxon-name-part-type="genus" reg="Macrocheles">Macro.</tp:taxon-name-part> <tp:taxon-name-part taxon-name-part-type="species" reg="pratum">pratum</tp:taxon-name-part></tp:taxon-name></italic> sp. n.</td><td rowspan="1" colspan="1">11</td><td rowspan="1" colspan="1">–</td></tr><tr><td rowspan="1" colspan="1">N240</td><td rowspan="1" colspan="1">
                  <italic><tp:taxon-name><tp:taxon-name-part taxon-name-part-type="genus" reg="Nicrophorus">Nicro.</tp:taxon-name-part> <tp:taxon-name-part taxon-name-part-type="species" reg="marginatus">marginatus</tp:taxon-name-part></tp:taxon-name></italic>
                </td><td rowspan="1" colspan="1">CAN, AB, Onefour</td><td rowspan="1" colspan="1">
                  <named-content xmlns:xlink="http://www.w3.org/1999/xlink" content-type="dwc:verbatimCoordinates" xlink:type="simple"><named-content content-type="geo-json" specific-use="{&#34;type&#34;:&#34;Point&#34;,&#34;coordinates&#34;:[-110.470000,49.121000]}" id="NCID0EBKCI" xlink:type="simple">49.121, -110.47</named-content></named-content>
                </td><td rowspan="1" colspan="1">17.vi.2003</td><td rowspan="1" colspan="1">
                  <italic><tp:taxon-name><tp:taxon-name-part taxon-name-part-type="genus" reg="Macrocheles">Macro.</tp:taxon-name-part> <tp:taxon-name-part taxon-name-part-type="species" reg="pratum">pratum</tp:taxon-name-part></tp:taxon-name></italic> sp. n.</td><td rowspan="1" colspan="1">13</td><td rowspan="1" colspan="1">–</td></tr><tr><td rowspan="1" colspan="1">N242</td><td rowspan="1" colspan="1">
                  <italic><tp:taxon-name><tp:taxon-name-part taxon-name-part-type="genus" reg="Nicrophorus">Nicro.</tp:taxon-name-part> <tp:taxon-name-part taxon-name-part-type="species" reg="hybridus">hybridus</tp:taxon-name-part></tp:taxon-name></italic>
                </td><td rowspan="1" colspan="1">CAN, AB, Onefour</td><td rowspan="1" colspan="1">
                  <named-content xmlns:xlink="http://www.w3.org/1999/xlink" content-type="dwc:verbatimCoordinates" xlink:type="simple"><named-content content-type="geo-json" specific-use="{&#34;type&#34;:&#34;Point&#34;,&#34;coordinates&#34;:[-110.470000,49.121000]}" id="NCID0E2LCI" xlink:type="simple">49.121, -110.47</named-content></named-content>
                </td><td rowspan="1" colspan="1">18.vii.2002</td><td rowspan="1" colspan="1">
                  <italic><tp:taxon-name><tp:taxon-name-part taxon-name-part-type="genus" reg="Macrocheles">Macro.</tp:taxon-name-part> <tp:taxon-name-part taxon-name-part-type="species" reg="pratum">pratum</tp:taxon-name-part></tp:taxon-name></italic> sp. n.</td><td rowspan="1" colspan="1">7</td><td rowspan="1" colspan="1">
                  <ext-link xmlns:xlink="http://www.w3.org/1999/xlink" ext-link-type="gen" xlink:href="MF192751" xlink:type="simple">MF192751</ext-link>
                </td></tr><tr><td rowspan="1" colspan="1">N243</td><td rowspan="1" colspan="1">
                  <italic><tp:taxon-name><tp:taxon-name-part taxon-name-part-type="genus" reg="Nicrophorus">Nicro.</tp:taxon-name-part> <tp:taxon-name-part taxon-name-part-type="species" reg="guttula">guttula</tp:taxon-name-part></tp:taxon-name></italic>
                </td><td rowspan="1" colspan="1">CAN, AB, Onefour</td><td rowspan="1" colspan="1">
                  <named-content xmlns:xlink="http://www.w3.org/1999/xlink" content-type="dwc:verbatimCoordinates" xlink:type="simple"><named-content content-type="geo-json" specific-use="{&#34;type&#34;:&#34;Point&#34;,&#34;coordinates&#34;:[-110.470000,49.121000]}" id="NCID0E2NCI" xlink:type="simple">49.121, -110.47</named-content></named-content>
                </td><td rowspan="1" colspan="1">17.vi.2003</td><td rowspan="1" colspan="1">
                  <italic><tp:taxon-name><tp:taxon-name-part taxon-name-part-type="genus" reg="Macrocheles">Macro.</tp:taxon-name-part> <tp:taxon-name-part taxon-name-part-type="species" reg="pratum">pratum</tp:taxon-name-part></tp:taxon-name></italic> sp. n.</td><td rowspan="1" colspan="1">7</td><td rowspan="1" colspan="1">–</td></tr><tr><td rowspan="1" colspan="1">N244</td><td rowspan="1" colspan="1">
                  <italic><tp:taxon-name><tp:taxon-name-part taxon-name-part-type="genus" reg="Nicrophorus">Nicro.</tp:taxon-name-part> <tp:taxon-name-part taxon-name-part-type="species" reg="guttula">guttula</tp:taxon-name-part></tp:taxon-name></italic>
                </td><td rowspan="1" colspan="1">CAN, AB, Onefour</td><td rowspan="1" colspan="1">
                  <named-content xmlns:xlink="http://www.w3.org/1999/xlink" content-type="dwc:verbatimCoordinates" xlink:type="simple"><named-content content-type="geo-json" specific-use="{&#34;type&#34;:&#34;Point&#34;,&#34;coordinates&#34;:[-110.470000,49.121000]}" id="NCID0EVPCI" xlink:type="simple">49.121, -110.47</named-content></named-content>
                </td><td rowspan="1" colspan="1">17.vi.2003</td><td rowspan="1" colspan="1">
                  <italic><tp:taxon-name><tp:taxon-name-part taxon-name-part-type="genus" reg="Macrocheles">Macro.</tp:taxon-name-part> <tp:taxon-name-part taxon-name-part-type="species" reg="pratum">pratum</tp:taxon-name-part></tp:taxon-name></italic> sp. n.</td><td rowspan="1" colspan="1">7</td><td rowspan="1" colspan="1">–</td></tr><tr><td rowspan="1" colspan="1">N246</td><td rowspan="1" colspan="1">
                  <italic><tp:taxon-name><tp:taxon-name-part taxon-name-part-type="genus" reg="Nicrophorus">Nicro.</tp:taxon-name-part> <tp:taxon-name-part taxon-name-part-type="species" reg="hybridus">hybridus</tp:taxon-name-part></tp:taxon-name></italic>
                </td><td rowspan="1" colspan="1">CAN, AB, Onefour</td><td rowspan="1" colspan="1">
                  <named-content xmlns:xlink="http://www.w3.org/1999/xlink" content-type="dwc:verbatimCoordinates" xlink:type="simple"><named-content content-type="geo-json" specific-use="{&#34;type&#34;:&#34;Point&#34;,&#34;coordinates&#34;:[-110.470000,49.121000]}" id="NCID0EPRCI" xlink:type="simple">49.121, -110.47</named-content></named-content>
                </td><td rowspan="1" colspan="1">18.vii.2002</td><td rowspan="1" colspan="1">
                  <italic><tp:taxon-name><tp:taxon-name-part taxon-name-part-type="genus" reg="Macrocheles">Macro.</tp:taxon-name-part> <tp:taxon-name-part taxon-name-part-type="species" reg="pratum">pratum</tp:taxon-name-part></tp:taxon-name></italic> sp. n.</td><td rowspan="1" colspan="1">10</td><td rowspan="1" colspan="1">–</td></tr><tr><td rowspan="1" colspan="1">N274</td><td rowspan="1" colspan="1">
                  <italic><tp:taxon-name><tp:taxon-name-part taxon-name-part-type="genus" reg="Nicrophorus">Nicro.</tp:taxon-name-part> <tp:taxon-name-part taxon-name-part-type="species" reg="marginatus">marginatus</tp:taxon-name-part></tp:taxon-name></italic>
                </td><td rowspan="1" colspan="1">CAN, AB, Onefour</td><td rowspan="1" colspan="1">
                  <named-content xmlns:xlink="http://www.w3.org/1999/xlink" content-type="dwc:verbatimCoordinates" xlink:type="simple"><named-content content-type="geo-json" specific-use="{&#34;type&#34;:&#34;Point&#34;,&#34;coordinates&#34;:[-110.470000,49.121000]}" id="NCID0EJTCI" xlink:type="simple">49.121, -110.47</named-content></named-content>
                </td><td rowspan="1" colspan="1">17.vi.2003</td><td rowspan="1" colspan="1">
                  <italic><tp:taxon-name><tp:taxon-name-part taxon-name-part-type="genus" reg="Macrocheles">Macro.</tp:taxon-name-part> <tp:taxon-name-part taxon-name-part-type="species" reg="glaber">glaber</tp:taxon-name-part></tp:taxon-name></italic>
                </td><td rowspan="1" colspan="1">8</td><td rowspan="1" colspan="1">–</td></tr><tr><td rowspan="1" colspan="1">N275</td><td rowspan="1" colspan="1">
                  <italic><tp:taxon-name><tp:taxon-name-part taxon-name-part-type="genus" reg="Nicrophorus">Nicro.</tp:taxon-name-part> <tp:taxon-name-part taxon-name-part-type="species" reg="obscurus">obscurus</tp:taxon-name-part></tp:taxon-name></italic>
                </td><td rowspan="1" colspan="1">CAN, AB, Onefour</td><td rowspan="1" colspan="1">
                  <named-content xmlns:xlink="http://www.w3.org/1999/xlink" content-type="dwc:verbatimCoordinates" xlink:type="simple"><named-content content-type="geo-json" specific-use="{&#34;type&#34;:&#34;Point&#34;,&#34;coordinates&#34;:[-110.470000,49.121000]}" id="NCID0EDVCI" xlink:type="simple">49.121, -110.47</named-content></named-content>
                </td><td rowspan="1" colspan="1">17.vi.2003</td><td rowspan="1" colspan="1">
                  <italic><tp:taxon-name><tp:taxon-name-part taxon-name-part-type="genus" reg="Macrocheles">Macro.</tp:taxon-name-part> <tp:taxon-name-part taxon-name-part-type="species" reg="glaber">glaber</tp:taxon-name-part></tp:taxon-name></italic>
                </td><td rowspan="1" colspan="1">1</td><td rowspan="1" colspan="1">–</td></tr><tr><td rowspan="1" colspan="1">N295</td><td rowspan="1" colspan="1">
                  <italic><tp:taxon-name><tp:taxon-name-part taxon-name-part-type="genus" reg="Nicrophorus">Nicro.</tp:taxon-name-part> <tp:taxon-name-part taxon-name-part-type="species" reg="carolinus">carolinus</tp:taxon-name-part></tp:taxon-name></italic>
                </td><td rowspan="1" colspan="1">USA, NE, Kearney Co.</td><td rowspan="1" colspan="1"/><td rowspan="1" colspan="1">05.vi.2009</td><td rowspan="1" colspan="1">
                  <italic><tp:taxon-name><tp:taxon-name-part taxon-name-part-type="genus" reg="Macrocheles">Macro.</tp:taxon-name-part> <tp:taxon-name-part taxon-name-part-type="species" reg="kaiju">kaiju</tp:taxon-name-part></tp:taxon-name></italic> sp. n.</td><td rowspan="1" colspan="1">1</td><td rowspan="1" colspan="1">–</td></tr><tr><td rowspan="1" colspan="1">N295</td><td rowspan="1" colspan="1">
                  <italic><tp:taxon-name><tp:taxon-name-part taxon-name-part-type="genus" reg="Nicrophorus">Nicro.</tp:taxon-name-part> <tp:taxon-name-part taxon-name-part-type="species" reg="carolinus">carolinus</tp:taxon-name-part></tp:taxon-name></italic>
                </td><td rowspan="1" colspan="1">USA, NE, Kearney Co.</td><td rowspan="1" colspan="1"/><td rowspan="1" colspan="1">05.vi.2009</td><td rowspan="1" colspan="1">
                  <italic><tp:taxon-name><tp:taxon-name-part taxon-name-part-type="genus" reg="Macrocheles">Macro.</tp:taxon-name-part></tp:taxon-name></italic> sp.</td><td rowspan="1" colspan="1">4</td><td rowspan="1" colspan="1">–</td></tr><tr><td rowspan="1" colspan="1">N298</td><td rowspan="1" colspan="1">
                  <italic><tp:taxon-name><tp:taxon-name-part taxon-name-part-type="genus" reg="Nicrophorus">Nicro.</tp:taxon-name-part> <tp:taxon-name-part taxon-name-part-type="species" reg="carolinus">carolinus</tp:taxon-name-part></tp:taxon-name></italic>
                </td><td rowspan="1" colspan="1">USA, NE, Kearney Co.</td><td rowspan="1" colspan="1"/><td rowspan="1" colspan="1">05.vi.2009</td><td rowspan="1" colspan="1">
                  <italic><tp:taxon-name><tp:taxon-name-part taxon-name-part-type="genus" reg="Macrocheles">Macro.</tp:taxon-name-part> <tp:taxon-name-part taxon-name-part-type="species" reg="kaiju">kaiju</tp:taxon-name-part></tp:taxon-name></italic> sp. n.</td><td rowspan="1" colspan="1">2</td><td rowspan="1" colspan="1">–</td></tr><tr><td rowspan="1" colspan="1">N298</td><td rowspan="1" colspan="1">
                  <italic><tp:taxon-name><tp:taxon-name-part taxon-name-part-type="genus" reg="Nicrophorus">Nicro.</tp:taxon-name-part> <tp:taxon-name-part taxon-name-part-type="species" reg="carolinus">carolinus</tp:taxon-name-part></tp:taxon-name></italic>
                </td><td rowspan="1" colspan="1">USA, NE, Kearney Co.</td><td rowspan="1" colspan="1"/><td rowspan="1" colspan="1">05.vi.2009</td><td rowspan="1" colspan="1">
                  <italic><tp:taxon-name><tp:taxon-name-part taxon-name-part-type="genus" reg="Macrocheles">Macro.</tp:taxon-name-part></tp:taxon-name></italic> sp.</td><td rowspan="1" colspan="1">3</td><td rowspan="1" colspan="1">–</td></tr><tr><td rowspan="1" colspan="1">N303</td><td rowspan="1" colspan="1">
                  <italic><tp:taxon-name><tp:taxon-name-part taxon-name-part-type="genus" reg="Nicrophorus">Nicro.</tp:taxon-name-part> <tp:taxon-name-part taxon-name-part-type="species" reg="pustulatus">pustulatus</tp:taxon-name-part></tp:taxon-name></italic>
                </td><td rowspan="1" colspan="1">USA, NE, Kearney Co.</td><td rowspan="1" colspan="1"/><td rowspan="1" colspan="1">13.vii.2009</td><td rowspan="1" colspan="1">
                  <italic><tp:taxon-name><tp:taxon-name-part taxon-name-part-type="genus" reg="Macrocheles">Macro.</tp:taxon-name-part> <tp:taxon-name-part taxon-name-part-type="species" reg="pratum">pratum</tp:taxon-name-part></tp:taxon-name></italic> sp. n.</td><td rowspan="1" colspan="1">3</td><td rowspan="1" colspan="1">–</td></tr><tr><td rowspan="1" colspan="1">N308</td><td rowspan="1" colspan="1">
                  <italic><tp:taxon-name><tp:taxon-name-part taxon-name-part-type="genus" reg="Nicrophorus">Nicro.</tp:taxon-name-part> <tp:taxon-name-part taxon-name-part-type="species" reg="marginatus">marginatus</tp:taxon-name-part></tp:taxon-name></italic>
                </td><td rowspan="1" colspan="1">CAN, AB, Onefour</td><td rowspan="1" colspan="1">
                  <named-content xmlns:xlink="http://www.w3.org/1999/xlink" content-type="dwc:verbatimCoordinates" xlink:type="simple"><named-content content-type="geo-json" specific-use="{&#34;type&#34;:&#34;Point&#34;,&#34;coordinates&#34;:[-110.470000,49.121000]}" id="NCID0EK5CI" xlink:type="simple">49.121, -110.47</named-content></named-content>
                </td><td rowspan="1" colspan="1">17.vi.2003</td><td rowspan="1" colspan="1">
                  <italic><tp:taxon-name><tp:taxon-name-part taxon-name-part-type="genus" reg="Macrocheles">Macro.</tp:taxon-name-part> <tp:taxon-name-part taxon-name-part-type="species" reg="pratum">pratum</tp:taxon-name-part></tp:taxon-name></italic> sp. n.</td><td rowspan="1" colspan="1">86</td><td rowspan="1" colspan="1">–</td></tr><tr><td rowspan="1" colspan="1">N329</td><td rowspan="1" colspan="1">
                  <italic><tp:taxon-name><tp:taxon-name-part taxon-name-part-type="genus" reg="Nicrophorus">Nicro.</tp:taxon-name-part> <tp:taxon-name-part taxon-name-part-type="species" reg="orbicollis">orbicollis</tp:taxon-name-part></tp:taxon-name></italic>
                </td><td rowspan="1" colspan="1">USA, NH</td><td rowspan="1" colspan="1"/><td rowspan="1" colspan="1">2009</td><td rowspan="1" colspan="1">
                  <italic><tp:taxon-name><tp:taxon-name-part taxon-name-part-type="genus" reg="Macrocheles">Macro.</tp:taxon-name-part> <tp:taxon-name-part taxon-name-part-type="species" reg="willowae">willowae</tp:taxon-name-part></tp:taxon-name></italic> sp. n.</td><td rowspan="1" colspan="1">41</td><td rowspan="1" colspan="1">–</td></tr><tr><td rowspan="1" colspan="1">N330</td><td rowspan="1" colspan="1">
                  <italic><tp:taxon-name><tp:taxon-name-part taxon-name-part-type="genus" reg="Nicrophorus">Nicro.</tp:taxon-name-part> <tp:taxon-name-part taxon-name-part-type="species" reg="orbicollis">orbicollis</tp:taxon-name-part></tp:taxon-name></italic>
                </td><td rowspan="1" colspan="1">USA, NH</td><td rowspan="1" colspan="1"/><td rowspan="1" colspan="1">2009</td><td rowspan="1" colspan="1">
                  <italic><tp:taxon-name><tp:taxon-name-part taxon-name-part-type="genus" reg="Macrocheles">Macro.</tp:taxon-name-part> <tp:taxon-name-part taxon-name-part-type="species" reg="willowae">willowae</tp:taxon-name-part></tp:taxon-name></italic> sp. n.</td><td rowspan="1" colspan="1">91</td><td rowspan="1" colspan="1">–</td></tr><tr><td rowspan="1" colspan="1">N331</td><td rowspan="1" colspan="1">
                  <italic><tp:taxon-name><tp:taxon-name-part taxon-name-part-type="genus" reg="Nicrophorus">Nicro.</tp:taxon-name-part> <tp:taxon-name-part taxon-name-part-type="species" reg="orbicollis">orbicollis</tp:taxon-name-part></tp:taxon-name></italic>
                </td><td rowspan="1" colspan="1">USA, CT, Bethany</td><td rowspan="1" colspan="1">
                  <named-content xmlns:xlink="http://www.w3.org/1999/xlink" content-type="dwc:verbatimCoordinates" xlink:type="simple"><named-content content-type="geo-json" specific-use="{&#34;type&#34;:&#34;Point&#34;,&#34;coordinates&#34;:[-72.961000,41.462000]}" id="NCID0EGDDI" xlink:type="simple">41.462, -72.961</named-content></named-content>
                </td><td rowspan="1" colspan="1">2009</td><td rowspan="1" colspan="1">
                  <italic><tp:taxon-name><tp:taxon-name-part taxon-name-part-type="genus" reg="Macrocheles">Macro.</tp:taxon-name-part> <tp:taxon-name-part taxon-name-part-type="species" reg="willowae">willowae</tp:taxon-name-part></tp:taxon-name></italic> sp. n.</td><td rowspan="1" colspan="1">13</td><td rowspan="1" colspan="1">–</td></tr><tr><td rowspan="1" colspan="1">N332</td><td rowspan="1" colspan="1">
                  <italic><tp:taxon-name><tp:taxon-name-part taxon-name-part-type="genus" reg="Nicrophorus">Nicro.</tp:taxon-name-part> <tp:taxon-name-part taxon-name-part-type="species" reg="carolinus">carolinus</tp:taxon-name-part></tp:taxon-name></italic>
                </td><td rowspan="1" colspan="1">USA, FL, Highlands Co, Lake Placid</td><td rowspan="1" colspan="1">
                  <named-content xmlns:xlink="http://www.w3.org/1999/xlink" content-type="dwc:verbatimCoordinates" xlink:type="simple"><named-content content-type="geo-json" specific-use="{&#34;type&#34;:&#34;Point&#34;,&#34;coordinates&#34;:[-81.352000,27.181000]}" id="NCID0EAFDI" xlink:type="simple">27.181, -81.352</named-content></named-content>
                </td><td rowspan="1" colspan="1">10.iii.2009</td><td rowspan="1" colspan="1">
                  <italic><tp:taxon-name><tp:taxon-name-part taxon-name-part-type="genus" reg="Macrocheles">Macro.</tp:taxon-name-part> <tp:taxon-name-part taxon-name-part-type="species" reg="kaiju">kaiju</tp:taxon-name-part></tp:taxon-name></italic> sp. n.</td><td rowspan="1" colspan="1">11</td><td rowspan="1" colspan="1">–</td></tr><tr><td rowspan="1" colspan="1">N333</td><td rowspan="1" colspan="1">
                  <italic><tp:taxon-name><tp:taxon-name-part taxon-name-part-type="genus" reg="Nicrophorus">Nicro.</tp:taxon-name-part> <tp:taxon-name-part taxon-name-part-type="species" reg="carolinus">carolinus</tp:taxon-name-part></tp:taxon-name></italic>
                </td><td rowspan="1" colspan="1">USA, FL, Highlands Co, Lake Placid</td><td rowspan="1" colspan="1">
                  <named-content xmlns:xlink="http://www.w3.org/1999/xlink" content-type="dwc:verbatimCoordinates" xlink:type="simple"><named-content content-type="geo-json" specific-use="{&#34;type&#34;:&#34;Point&#34;,&#34;coordinates&#34;:[-81.352000,27.181000]}" id="NCID0E1GDI" xlink:type="simple">27.181, -81.352</named-content></named-content>
                </td><td rowspan="1" colspan="1">10.iii.2009</td><td rowspan="1" colspan="1">
                  <italic><tp:taxon-name><tp:taxon-name-part taxon-name-part-type="genus" reg="Macrocheles">Macro.</tp:taxon-name-part> <tp:taxon-name-part taxon-name-part-type="species" reg="kaiju">kaiju</tp:taxon-name-part></tp:taxon-name></italic> sp. n.</td><td rowspan="1" colspan="1">74</td><td rowspan="1" colspan="1">–</td></tr><tr><td rowspan="1" colspan="1">N334</td><td rowspan="1" colspan="1">
                  <italic><tp:taxon-name><tp:taxon-name-part taxon-name-part-type="genus" reg="Nicrophorus">Nicro.</tp:taxon-name-part> <tp:taxon-name-part taxon-name-part-type="species" reg="carolinus">carolinus</tp:taxon-name-part></tp:taxon-name></italic>
                </td><td rowspan="1" colspan="1">USA, FL, Highlands Co, Lake Placid</td><td rowspan="1" colspan="1">
                  <named-content xmlns:xlink="http://www.w3.org/1999/xlink" content-type="dwc:verbatimCoordinates" xlink:type="simple"><named-content content-type="geo-json" specific-use="{&#34;type&#34;:&#34;Point&#34;,&#34;coordinates&#34;:[-81.352000,27.181000]}" id="NCID0EUIDI" xlink:type="simple">27.181, -81.352</named-content></named-content>
                </td><td rowspan="1" colspan="1">10.iii.2009</td><td rowspan="1" colspan="1">
                  <italic><tp:taxon-name><tp:taxon-name-part taxon-name-part-type="genus" reg="Macrocheles">Macro.</tp:taxon-name-part> <tp:taxon-name-part taxon-name-part-type="species" reg="willowae">willowae</tp:taxon-name-part></tp:taxon-name></italic> sp. n.</td><td rowspan="1" colspan="1">1</td><td rowspan="1" colspan="1">–</td></tr><tr><td rowspan="1" colspan="1">N334</td><td rowspan="1" colspan="1">
                  <italic><tp:taxon-name><tp:taxon-name-part taxon-name-part-type="genus" reg="Nicrophorus">Nicro.</tp:taxon-name-part> <tp:taxon-name-part taxon-name-part-type="species" reg="carolinus">carolinus</tp:taxon-name-part></tp:taxon-name></italic>
                </td><td rowspan="1" colspan="1">USA, FL, Highlands Co, Lake Placid</td><td rowspan="1" colspan="1">
                  <named-content xmlns:xlink="http://www.w3.org/1999/xlink" content-type="dwc:verbatimCoordinates" xlink:type="simple"><named-content content-type="geo-json" specific-use="{&#34;type&#34;:&#34;Point&#34;,&#34;coordinates&#34;:[-81.352000,27.181000]}" id="NCID0EOKDI" xlink:type="simple">27.181, -81.352</named-content></named-content>
                </td><td rowspan="1" colspan="1">10.iii.2009</td><td rowspan="1" colspan="1">
                  <italic><tp:taxon-name><tp:taxon-name-part taxon-name-part-type="genus" reg="Macrocheles">Macro.</tp:taxon-name-part> <tp:taxon-name-part taxon-name-part-type="species" reg="kaiju">kaiju</tp:taxon-name-part></tp:taxon-name></italic> sp. n.</td><td rowspan="1" colspan="1">26</td><td rowspan="1" colspan="1">–</td></tr><tr><td rowspan="1" colspan="1">N334</td><td rowspan="1" colspan="1">
                  <italic><tp:taxon-name><tp:taxon-name-part taxon-name-part-type="genus" reg="Nicrophorus">Nicro.</tp:taxon-name-part> <tp:taxon-name-part taxon-name-part-type="species" reg="carolinus">carolinus</tp:taxon-name-part></tp:taxon-name></italic>
                </td><td rowspan="1" colspan="1">USA, FL, Highlands Co, Lake Placid</td><td rowspan="1" colspan="1">
                  <named-content xmlns:xlink="http://www.w3.org/1999/xlink" content-type="dwc:verbatimCoordinates" xlink:type="simple"><named-content content-type="geo-json" specific-use="{&#34;type&#34;:&#34;Point&#34;,&#34;coordinates&#34;:[-81.352000,27.181000]}" id="NCID0EIMDI" xlink:type="simple">27.181, -81.352</named-content></named-content>
                </td><td rowspan="1" colspan="1">10.iii.2009</td><td rowspan="1" colspan="1">
                  <italic><tp:taxon-name><tp:taxon-name-part taxon-name-part-type="genus" reg="Macrocheles">Macro.</tp:taxon-name-part></tp:taxon-name></italic> sp.</td><td rowspan="1" colspan="1">1</td><td rowspan="1" colspan="1">–</td></tr><tr><td rowspan="1" colspan="1">N335</td><td rowspan="1" colspan="1">
                  <italic><tp:taxon-name><tp:taxon-name-part taxon-name-part-type="genus" reg="Nicrophorus">Nicro.</tp:taxon-name-part> <tp:taxon-name-part taxon-name-part-type="species" reg="carolinus">carolinus</tp:taxon-name-part></tp:taxon-name></italic>
                </td><td rowspan="1" colspan="1">USA, FL, Highlands Co, Lake Placid</td><td rowspan="1" colspan="1">
                  <named-content xmlns:xlink="http://www.w3.org/1999/xlink" content-type="dwc:verbatimCoordinates" xlink:type="simple"><named-content content-type="geo-json" specific-use="{&#34;type&#34;:&#34;Point&#34;,&#34;coordinates&#34;:[-81.352000,27.181000]}" id="NCID0E5NDI" xlink:type="simple">27.181, -81.352</named-content></named-content>
                </td><td rowspan="1" colspan="1">10.iii.2009</td><td rowspan="1" colspan="1">
                  <italic><tp:taxon-name><tp:taxon-name-part taxon-name-part-type="genus" reg="Macrocheles">Macro.</tp:taxon-name-part> <tp:taxon-name-part taxon-name-part-type="species" reg="kaiju">kaiju</tp:taxon-name-part></tp:taxon-name></italic> sp. n.</td><td rowspan="1" colspan="1">45</td><td rowspan="1" colspan="1">–</td></tr><tr><td rowspan="1" colspan="1">N336</td><td rowspan="1" colspan="1">
                  <italic><tp:taxon-name><tp:taxon-name-part taxon-name-part-type="genus" reg="Nicrophorus">Nicro.</tp:taxon-name-part> <tp:taxon-name-part taxon-name-part-type="species" reg="marginatus">marginatus</tp:taxon-name-part></tp:taxon-name></italic>
                </td><td rowspan="1" colspan="1">USA, NE, Kearney Co.</td><td rowspan="1" colspan="1"/><td rowspan="1" colspan="1">vi.2009</td><td rowspan="1" colspan="1">
                  <italic><tp:taxon-name><tp:taxon-name-part taxon-name-part-type="genus" reg="Macrocheles">Macro.</tp:taxon-name-part> <tp:taxon-name-part taxon-name-part-type="species" reg="pratum">pratum</tp:taxon-name-part></tp:taxon-name></italic> sp. n.</td><td rowspan="1" colspan="1">9</td><td rowspan="1" colspan="1">–</td></tr><tr><td rowspan="1" colspan="1">N338</td><td rowspan="1" colspan="1">
                  <italic><tp:taxon-name><tp:taxon-name-part taxon-name-part-type="genus" reg="Nicrophorus">Nicro.</tp:taxon-name-part> <tp:taxon-name-part taxon-name-part-type="species" reg="defodiens">defodiens</tp:taxon-name-part></tp:taxon-name></italic>
                </td><td rowspan="1" colspan="1">USA, NH, Durham</td><td rowspan="1" colspan="1">
                  <named-content xmlns:xlink="http://www.w3.org/1999/xlink" content-type="dwc:verbatimCoordinates" xlink:type="simple"><named-content content-type="geo-json" specific-use="{&#34;type&#34;:&#34;Point&#34;,&#34;coordinates&#34;:[-70.926000,43.134000]}" id="NCID0EJRDI" xlink:type="simple">43.134, -70.926</named-content></named-content>
                </td><td rowspan="1" colspan="1">07.vi.2009</td><td rowspan="1" colspan="1">
                  <italic><tp:taxon-name><tp:taxon-name-part taxon-name-part-type="genus" reg="Macrocheles">Macro.</tp:taxon-name-part> <tp:taxon-name-part taxon-name-part-type="species" reg="willowae">willowae</tp:taxon-name-part></tp:taxon-name></italic> sp. n.</td><td rowspan="1" colspan="1">8</td><td rowspan="1" colspan="1">–</td></tr><tr><td rowspan="1" colspan="1">N339</td><td rowspan="1" colspan="1">
                  <italic><tp:taxon-name><tp:taxon-name-part taxon-name-part-type="genus" reg="Nicrophorus">Nicro.</tp:taxon-name-part> <tp:taxon-name-part taxon-name-part-type="species" reg="defodiens">defodiens</tp:taxon-name-part></tp:taxon-name></italic>
                </td><td rowspan="1" colspan="1">USA, NH, Durham</td><td rowspan="1" colspan="1">
                  <named-content xmlns:xlink="http://www.w3.org/1999/xlink" content-type="dwc:verbatimCoordinates" xlink:type="simple"><named-content content-type="geo-json" specific-use="{&#34;type&#34;:&#34;Point&#34;,&#34;coordinates&#34;:[-70.926000,43.134000]}" id="NCID0EDTDI" xlink:type="simple">43.134, -70.926</named-content></named-content>
                </td><td rowspan="1" colspan="1">07.vi.2009</td><td rowspan="1" colspan="1">
                  <italic><tp:taxon-name><tp:taxon-name-part taxon-name-part-type="genus" reg="Macrocheles">Macro.</tp:taxon-name-part> <tp:taxon-name-part taxon-name-part-type="species" reg="willowae">willowae</tp:taxon-name-part></tp:taxon-name></italic> sp. n.</td><td rowspan="1" colspan="1">163</td><td rowspan="1" colspan="1">–</td></tr><tr><td rowspan="1" colspan="1">N346</td><td rowspan="1" colspan="1">
                  <italic><tp:taxon-name><tp:taxon-name-part taxon-name-part-type="genus" reg="Nicrophorus">Nicro.</tp:taxon-name-part> <tp:taxon-name-part taxon-name-part-type="species" reg="orbicollis">orbicollis</tp:taxon-name-part></tp:taxon-name></italic>
                </td><td rowspan="1" colspan="1">CAN, ON, Hwy 132, Dacre</td><td rowspan="1" colspan="1">
                  <named-content xmlns:xlink="http://www.w3.org/1999/xlink" content-type="dwc:verbatimCoordinates" xlink:type="simple"><named-content content-type="geo-json" specific-use="{&#34;type&#34;:&#34;Point&#34;,&#34;coordinates&#34;:[-76.988000,45.369000]}" id="NCID0E4UDI" xlink:type="simple">45.369, -76.988</named-content></named-content>
                </td><td rowspan="1" colspan="1">06.viii.2009</td><td rowspan="1" colspan="1">
                  <italic><tp:taxon-name><tp:taxon-name-part taxon-name-part-type="genus" reg="Macrocheles">Macro.</tp:taxon-name-part> <tp:taxon-name-part taxon-name-part-type="species" reg="willowae">willowae</tp:taxon-name-part></tp:taxon-name></italic> sp. n.</td><td rowspan="1" colspan="1">6</td><td rowspan="1" colspan="1">–</td></tr><tr><td rowspan="1" colspan="1">N347</td><td rowspan="1" colspan="1">
                  <italic><tp:taxon-name><tp:taxon-name-part taxon-name-part-type="genus" reg="Nicrophorus">Nicro.</tp:taxon-name-part> <tp:taxon-name-part taxon-name-part-type="species" reg="orbicollis">orbicollis</tp:taxon-name-part></tp:taxon-name></italic>
                </td><td rowspan="1" colspan="1">CAN, ON, Carbine Rd.</td><td rowspan="1" colspan="1">
                  <named-content xmlns:xlink="http://www.w3.org/1999/xlink" content-type="dwc:verbatimCoordinates" xlink:type="simple"><named-content content-type="geo-json" specific-use="{&#34;type&#34;:&#34;Point&#34;,&#34;coordinates&#34;:[-76.371000,45.330000]}" id="NCID0EXWDI" xlink:type="simple">45.33, -76.371</named-content></named-content>
                </td><td rowspan="1" colspan="1">06.viii.2009</td><td rowspan="1" colspan="1">
                  <italic><tp:taxon-name><tp:taxon-name-part taxon-name-part-type="genus" reg="Macrocheles">Macro.</tp:taxon-name-part> <tp:taxon-name-part taxon-name-part-type="species" reg="willowae">willowae</tp:taxon-name-part></tp:taxon-name></italic> sp. n.</td><td rowspan="1" colspan="1">16</td><td rowspan="1" colspan="1">–</td></tr></tbody></table></table-wrap></tp:treatment-sec><ref-list><ref id="B16"><mixed-citation xmlns:xlink="http://www.w3.org/1999/xlink" xlink:type="simple">
          <person-group><name name-style="western"><surname>Krantz</surname><given-names>GW</given-names></name></person-group> (<year>1988</year>) <article-title>On the identity of six Berlese species of <italic><tp:taxon-name><tp:taxon-name-part taxon-name-part-type="genus">Macrocheles</tp:taxon-name-part></tp:taxon-name></italic> (<tp:taxon-name><tp:taxon-name-part taxon-name-part-type="subclass">Acari</tp:taxon-name-part></tp:taxon-name>: <tp:taxon-name><tp:taxon-name-part taxon-name-part-type="family">Macrochelidae</tp:taxon-name-part></tp:taxon-name>): descriptions, redescriptions, and new synonyms.</article-title> <source>Canadian Journal of Zoology</source> <volume>66</volume>: <fpage>968</fpage>–<lpage>980</lpage>. <ext-link xlink:type="simple" ext-link-type="doi" xlink:href="10.1139/z88-144">https://doi.org/10.1139/z88-144</ext-link></mixed-citation></ref></ref-list></tp:taxon-treatment>
