# Supplementary material for: New MacrochelePratums species (Acari, Mesostigmata, Macrochelidae) associated with burying beetles (Silphidae, Nicrophorus) in North America
Source: Zookeys. 2017 Dec 12;(721):1–32. doi: 10.3897/zookeys.721.21747 (PMC5740451; doi:10.3897/zookeys.721.21747)
Supplement: XML Treatment for Macrocheles kaiju [file zookeys.721.21747-treatment4.xml]

<!DOCTYPE tp:taxon-treatment
  PUBLIC "-//TaxonX//DTD Taxonomic Treatment Publishing DTD v0 20100105//EN" "tax-treatment-NSO.dtd">
<tp:taxon-treatment xmlns:tp="http://www.plazi.org/taxpub"><tp:treatment-meta><kwd-group><label>Taxon classification</label><kwd><named-content xmlns:xlink="http://www.w3.org/1999/xlink" content-type="kingdom">Animalia</named-content></kwd><kwd><named-content xmlns:xlink="http://www.w3.org/1999/xlink" content-type="order">Mesostigmata</named-content></kwd><kwd><named-content xmlns:xlink="http://www.w3.org/1999/xlink" content-type="family">Macrochelidae</named-content></kwd></kwd-group><mixed-citation publication-type="journal"><person-group><name><surname>Knee</surname><given-names>Wayne</given-names></name></person-group><article-title>New <italic><tp:taxon-name><tp:taxon-name-part taxon-name-part-type="genus" reg="Macrocheles">MacrochelePratums</tp:taxon-name-part></tp:taxon-name></italic> species (<tp:taxon-name><tp:taxon-name-part taxon-name-part-type="subclass">Acari</tp:taxon-name-part></tp:taxon-name>, <tp:taxon-name><tp:taxon-name-part taxon-name-part-type="order">Mesostigmata</tp:taxon-name-part></tp:taxon-name>, <tp:taxon-name><tp:taxon-name-part taxon-name-part-type="family">Macrochelidae</tp:taxon-name-part></tp:taxon-name>) associated with burying beetles (<tp:taxon-name><tp:taxon-name-part taxon-name-part-type="family">Silphidae</tp:taxon-name-part></tp:taxon-name>, <italic><tp:taxon-name><tp:taxon-name-part taxon-name-part-type="genus" reg="Nicrophorus">Nicrophorus</tp:taxon-name-part></tp:taxon-name></italic>) in North America</article-title><source>Zookeys</source><day>12</day><month>12</month><year>2017</year><volume>2017</volume><issue>721</issue><fpage>1</fpage><lpage>32</lpage><pub-id pub-id-type="doi">10.3897/zookeys.721.21747</pub-id></mixed-citation></tp:treatment-meta><tp:nomenclature><tp:taxon-name>
                <tp:taxon-name-part taxon-name-part-type="genus" reg="Macrocheles">Macrocheles</tp:taxon-name-part>
                <tp:taxon-name-part taxon-name-part-type="species" reg="kaiju">kaiju</tp:taxon-name-part>
                <object-id xmlns:xlink="http://www.w3.org/1999/xlink" content-type="zoobank" xlink:type="simple">http://zoobank.org/1AFFAB07-D38F-429E-9F19-A76E2254787E</object-id>
              </tp:taxon-name><tp:taxon-status xmlns:xlink="http://www.w3.org/1999/xlink" xlink:type="simple">sp. n.</tp:taxon-status><xref ref-type="fig" rid="F9">Figs 9</xref><xref ref-type="fig" rid="F10">, 10</xref><xref ref-type="fig" rid="F11">, 11</xref><xref ref-type="fig" rid="F12">, 12</xref><xref ref-type="fig" rid="F13">, 13C</xref></tp:nomenclature><tp:treatment-sec sec-type="material" id="SECID0EOWBK"><title>Material examined.</title><p>
                <bold><italic>Type material</italic>.</bold> Holotype: female (CNC829453) on <italic><tp:taxon-name><tp:taxon-name-part taxon-name-part-type="genus" reg="Nicrophorus">Nicrophorus</tp:taxon-name-part> <tp:taxon-name-part taxon-name-part-type="species" reg="carolinus">carolinus</tp:taxon-name-part></tp:taxon-name></italic> (N333, male) collected Highlands Co. Lake Placid, Florida, USA (<named-content xmlns:xlink="http://www.w3.org/1999/xlink" content-type="dwc:verbatimCoordinates" xlink:type="simple"><named-content content-type="geo-json" specific-use="{&#34;type&#34;:&#34;Point&#34;,&#34;coordinates&#34;:[-81.352000,27.181000]}" id="NCID0EHXBK" xlink:type="simple">27.181, -81.352</named-content></named-content>), 10.iii.2009, coll: W. Knee &amp; S. Peck.</p><!--PageBreak--><p>Paratypes (28): 14 females (<named-content xmlns:xlink="http://www.w3.org/1999/xlink" content-type="dwc:institutional_code" xlink:type="simple">CNC</named-content> CNC829454–829467) with the same collection information as the holotype; 13 females (CNC829468–829480) on <italic><tp:taxon-name><tp:taxon-name-part taxon-name-part-type="genus" reg="Nicrophorus">N.</tp:taxon-name-part> <tp:taxon-name-part taxon-name-part-type="species" reg="carolinus">carolinus</tp:taxon-name-part></tp:taxon-name></italic> (N334, female), Highlands Co. Lake Placid, Florida, USA (<named-content xmlns:xlink="http://www.w3.org/1999/xlink" content-type="dwc:verbatimCoordinates" xlink:type="simple"><named-content content-type="geo-json" specific-use="{&#34;type&#34;:&#34;Point&#34;,&#34;coordinates&#34;:[-81.352000,27.181000]}" id="NCID0ECYBK" xlink:type="simple">27.181, -81.352</named-content></named-content>), 10.iii.2009, coll: W. Knee &amp; S. Peck; female (CNC829481) on <italic><tp:taxon-name><tp:taxon-name-part taxon-name-part-type="genus" reg="Nicrophorus">N.</tp:taxon-name-part> <tp:taxon-name-part taxon-name-part-type="species" reg="carolinus">carolinus</tp:taxon-name-part></tp:taxon-name></italic> (N081), Highlands Co. Lake Placid, Florida, USA (<named-content xmlns:xlink="http://www.w3.org/1999/xlink" content-type="dwc:verbatimCoordinates" xlink:type="simple"><named-content content-type="geo-json" specific-use="{&#34;type&#34;:&#34;Point&#34;,&#34;coordinates&#34;:[-81.352000,27.181000]}" id="NCID0EVYBK" xlink:type="simple">27.181, -81.352</named-content></named-content>), 10.iii.2009, coll: W. Knee &amp; S. Peck.</p><p>
                <bold><italic>Other material</italic>.</bold> 134 mites examined from Florida and Nebraska on <italic><tp:taxon-name><tp:taxon-name-part taxon-name-part-type="genus" reg="Nicrophorus">N.</tp:taxon-name-part> <tp:taxon-name-part taxon-name-part-type="species" reg="carolinus">carolinus</tp:taxon-name-part></tp:taxon-name></italic> (Table <xref ref-type="table" rid="T1">1</xref>).</p></tp:treatment-sec><tp:treatment-sec sec-type="diagnosis" id="SECID0EQZBK"><title>Diagnosis female.</title><p>Dorsal setae smooth and spinose, except <italic>r3</italic>, <italic>r4</italic>, <italic>s6</italic>, <italic>z6</italic>, <italic>S1</italic>–<italic>S5</italic>, <italic>Z1–Z5</italic>, <italic>J2</italic> barbed distally, <italic>J5</italic> barbed, marginal and submarginal setae barbed distally. Seta <italic>j1</italic> smooth, spike, tapered distally with rounded tip, slightly longer than <italic>z1</italic>. Seta <italic>J5</italic> much shorter than <italic>Z5</italic>. Dorsal hexagonal setae as long as marginal and submarginal setae. Dorsal shield smooth medially with faint reticulations near shield margins, shield tapers from humeral region to posterior margin. Dorsal shield without well-defined procurved line, sigillary rami absent. Setae on sternal, genital and ventrianal shields, and <italic>ZV1</italic> smooth and spinose, other ventral setae in soft integument barbed distally. Sternal shield wider than long, punctures small, posterior margin slightly concave. Well defined l.m.t. and l.o.a.; l.o.a. contacts l.m.t. Well defined l.arc. contacts l.o.a., l.ang. and l.o.p. well defined laterally but faint medially. Well defined a.p.l., but a.p.p. not well defined. Ventrianal shield longer than wide (ratio 1.5), <italic>pon</italic> longer than <italic>pan</italic>, <italic>pon</italic> slightly spatulate. Arthrodial brush nearly as long as movable digit. Genu IV with six setae.</p></tp:treatment-sec><tp:treatment-sec sec-type="description" id="SECID0EY1BK"><title>Description female.</title><p>
                <bold><italic>Dorsal idiosoma</italic></bold> (Fig. <xref ref-type="fig" rid="F9">9</xref>). Dorsal shield 736 (647–812) long and 484 (421–547) (n=8) wide (level with <italic>r3</italic>), with 28 pairs of setae. Dorsal setae smooth and spinose, except <italic>r3</italic>, <italic>r4</italic>, <italic>s6</italic>, <italic>z6</italic>, <italic>S1</italic>–<italic>S5</italic>, <italic>Z1–Z5</italic>, <italic>J2</italic> barbed distally, <italic>J5</italic> barbed, marginal and submarginal setae barbed distally. Seta <italic>J5</italic> 22 (19–24) less than half as long as <italic>Z5</italic> 75 (65–83). Seta <italic>j1</italic> 29 (25–34) smooth, spike, tapered distally with rounded tip, slightly longer than <italic>z1</italic> 24 (20–32). Dorsal hexagonal setae 61 (50–71) smooth and spinose, as long as distally barbed marginal and submarginal setae (61). Dorsal shield smooth medially with faint reticulations near shield margins, shield tapers from humeral region to posterior margin. Dorsal shield without well-defined procurved line, sigillary rami absent. Dorsal shield fused to peritrematal shield near <italic>r3</italic> and anterior margin of shield wraps around onto ventral surface, <italic>j1</italic> on slight projection and typically on the venter, and <italic>z1</italic> occasionally expressed ventrally. Shield with 22 pairs of pore-like structures, of which six are secretory glands and 16 are non-secretory poroids.</p><fig id="F9" position="float" orientation="portrait"><label>Figure 9.</label><caption><p>Female <italic><tp:taxon-name><tp:taxon-name-part taxon-name-part-type="genus" reg="Macrocheles">Macrocheles</tp:taxon-name-part> <tp:taxon-name-part taxon-name-part-type="species" reg="kaiju">kaiju</tp:taxon-name-part></tp:taxon-name></italic> sp. n. <bold>A</bold> dorsal idiosoma <bold>B</bold> seta <italic>J5</italic>.</p></caption><graphic xmlns:xlink="http://www.w3.org/1999/xlink" xlink:href="zookeys-721-001-g009.jpg" position="float" orientation="portrait" xlink:type="simple" id="oo_173324.jpg"/></fig><p>
                <bold><italic>Ventral idiosoma</italic></bold> (Figs <xref ref-type="fig" rid="F10">10</xref>, <xref ref-type="fig" rid="F13">13C</xref>). Sternal shield wider than long, medial length 155 (145–163), maximum width 260 (224–288) level with a.p.l., and minimum width 115 (103–121) posterior of <italic>st1</italic>. Sternal shield punctures small, posterior margin slightly concave. Setae <italic>st1–3</italic> 75 (61–92) simple and spinose, and two pairs of lyrifissures (<italic>iv1</italic>, <italic>iv2</italic>) on sternal shield. Pear-shaped metasternal shields well separated from sternal shield margin bearing lyrifissure <italic>iv3</italic> anteriorly and spinose seta <italic>st4</italic> 80 (73–89) posteriorly. Well defined l.m.t. and l.o.a.; l.o.a. contacts l.m.t. Well defined l.arc. contacts l.o.a., l.ang. and l.o.p. well defined laterally but faint medially. Well defined a.p.l., a.p.p. not well defined. Genital shield length 196 (172–226), width 123 (109–141) <!--PageBreak-->level with <italic>st5</italic>. Genital shield truncate posteriorly and hyaline margin rounded anteriorly, spinose seta <italic>st5</italic> 70 (65–74) on shield, pair of lyrifissures <italic>iv5</italic> off shield near posterior margin. Transverse line on genital shield well defined, and without punctures. Peritrematal shield narrow, fused to dorsal shield near <italic>r3</italic>, peritreme extends beyond <!--PageBreak--><!--PageBreak-->posterior margin of coxa I, two poroids (<italic>id3</italic>, <italic>id7</italic>) and one gland (<italic>gd3</italic>) on the shield. Ventrianal shield longer than wide (ratio 1.5); length 230 (202–250), width 149 (135–160) anterior to <italic>JV2</italic>. Ventrianal shield bearing several faint transverse lines, three pairs of simple spinose preanal setae <italic>JV1–JV3</italic> 65 (64–75), spinose <italic>pan</italic> 37 (26–43) shorter than slightly spatulate <italic>pon</italic> 47 (40–54), narrow cribrum and a pair of glands (<italic>gv3</italic>) on shield margin posterior of the anal opening. Seta <italic>ZV1</italic> 55 (48–60) is simple, all other ventral opisthosomal setae in soft integument barbed distally, <italic>ZV1</italic> and <italic>ZV2</italic> 67 (58–75) as long or nearly as long as <italic>Jv</italic> setae. Two pairs of glands (<italic>gv2</italic> and unknown paired-pore) and four pairs of poroids (<italic>ivo</italic>, <italic>ivp</italic>) in opisthosomal soft integument.</p><fig id="F10" position="float" orientation="portrait"><label>Figure 10.</label><caption><p>Female <italic><tp:taxon-name><tp:taxon-name-part taxon-name-part-type="genus" reg="Macrocheles">Macrocheles</tp:taxon-name-part> <tp:taxon-name-part taxon-name-part-type="species" reg="kaiju">kaiju</tp:taxon-name-part></tp:taxon-name></italic> sp. n. ventral idiosoma including coxae.</p></caption><graphic xmlns:xlink="http://www.w3.org/1999/xlink" xlink:href="zookeys-721-001-g010.jpg" position="float" orientation="portrait" xlink:type="simple" id="oo_173325.jpg"/></fig><p>
                <bold><italic>Gnathosoma</italic></bold> (Fig. <xref ref-type="fig" rid="F11">11</xref>). Basis capitulum medial length excluding internal malae 159 (152–169), width 158 (153–170) posterior to <italic>pc.</italic> Subcapitular setae simple: <italic>h1</italic> 66 (61–70), <italic>h2</italic> 19 (17–21), <italic>h3</italic> 92 (85–98), and <italic>pc</italic> 25 (24–28). Palp chaetotaxy normal for genus (2–5–6–14–15), palp apotele three-tined, <italic>al</italic> setae on trochanter, femur and genu slightly spatulate. Corniculi pointed, maximum length 50 (45–60), internal malae thick and bristled. Epistome tripartite with bifid central element bearing small fringe medially, lateral elements broad and flag-like distally with irregular barbs, epistomatic margin finely serrate. Subcapitulum with seven rows, six of which have deutosternal denticles; the anterior most row with few (four) denticles laterally, and the second anterior most row with paired ridges without any denticles. Chelicerae robust, length of second cheliceral segment including fixed digit 184 (173–198), and movable digit 64 (60–67). Fixed digit bidentate with one large and one small tooth, movable digit with a bidentate tooth flanked by a small tooth distally. Pilus dentilis and dorsal seta on fixed digit simple spike, fixed digit with lyrifissure on each paraxial and antiaxial faces. Movable digit with narrow fringed arthrodial corona, and plumose arthrodial brush (57) almost as long as movable digit.</p><fig id="F11" position="float" orientation="portrait"><label>Figure 11.</label><caption><p>Female <italic><tp:taxon-name><tp:taxon-name-part taxon-name-part-type="genus" reg="Macrocheles">Macrocheles</tp:taxon-name-part> <tp:taxon-name-part taxon-name-part-type="species" reg="kaiju">kaiju</tp:taxon-name-part></tp:taxon-name></italic> sp. n. <bold>A</bold> subcapitulum and palp, ventral aspect <bold>B</bold> chelicera, antiaxial aspect <bold>C</bold> epistome <bold>D</bold> tritosternum.</p></caption><graphic xmlns:xlink="http://www.w3.org/1999/xlink" xlink:href="zookeys-721-001-g011.jpg" position="float" orientation="portrait" xlink:type="simple" id="oo_173326.jpg"/></fig><p>
                <bold><italic>Legs</italic></bold> (Fig. <xref ref-type="fig" rid="F12">12</xref>). Excluding ambulacra, lengths of leg I 512 (488–527), leg II 576 (525–622), leg III 482 (436–528), and leg IV 690 (628–737). Ambulacra only present on legs II–IV, claws II–IV well developed. Slight ridge on femur II anterolateral, not always easily visible. Slight ridge on femur IV dorsal, genu and tibia IV posterolateral. Pair of glands (<italic>gc</italic>) on coxa I. Setation of legs I–IV normal for <tp:taxon-name><tp:taxon-name-part taxon-name-part-type="family">Macrochelidae</tp:taxon-name-part></tp:taxon-name>: coxae 2–2–2–1; trochanters 5–5–5–5; femora I (2–3/1,2/3–2), II (2–3/1,2/2–1), III (1–2/0,1/1–1), IV (1–2/1,1/0–1); genua I, II (2–3/1,2/1–2), III (1–2/1,2/0–1), IV (1–2/1,2/0–0); tibiae I (2–3/2,2/1–2), II (2–2/1,2/1–2), III, IV (1–1/1,2/1–1); tarsus I 20 setae plus numerous tapered setae dorsoterminally, tarsi II–IV 18. Setae on leg I are setiform and simple, setae on legs II–IV variable, most are setiform, others are variously modified. Femur II <italic>ad1</italic>, genu II <italic>ad3</italic>, and trochanter III with a prominent spike setae with flattened forked tip with two to four tines that can appear as a single tapered point viewed laterally. Tarsus II with 13 thick conical spike setae with either a rounded or filamentous tip; filamentous tip fragile and easily broken. Tarsi III, IV with four distal spike setae with wide base and flexible filamentous tip, tip easily broken. Long setae with small spatulate tip with or without barbs on femur IV <italic>ad1, ad2, pd1</italic>, genu IV <italic>al, ad1, pd1, pd2</italic>, tibia IV <italic>al, pl</italic>, and three on tarsus IV. Setae with small spatulate tip appear pointed when viewed laterally.</p><fig id="F12" position="float" orientation="portrait"><label>Figure 12.</label><caption><p>Female <italic><tp:taxon-name><tp:taxon-name-part taxon-name-part-type="genus" reg="Macrocheles">Macrocheles</tp:taxon-name-part> <tp:taxon-name-part taxon-name-part-type="species" reg="kaiju">kaiju</tp:taxon-name-part></tp:taxon-name></italic> sp. n. legs I–IV, coxae omitted; leg I anterolateral, II posterolateral, III and IV dorsal.</p></caption><graphic xmlns:xlink="http://www.w3.org/1999/xlink" xlink:href="zookeys-721-001-g012.jpg" position="float" orientation="portrait" xlink:type="simple" id="oo_173327.jpg"/></fig><!--PageBreak--></tp:treatment-sec><tp:treatment-sec sec-type="Male and immatures" id="SECID0ERDCK"><title>Male and immatures</title><p>. Unknown.</p></tp:treatment-sec><tp:treatment-sec sec-type="etymology" id="SECID0EWDCK"><title>Etymology.</title><p>Kaiju, 怪獣, from Japanese means strange beast, and refers to giant monsters such as Godzilla or Mothra. Female <italic><tp:taxon-name><tp:taxon-name-part taxon-name-part-type="genus" reg="Macrocheles">M.</tp:taxon-name-part> <tp:taxon-name-part taxon-name-part-type="species" reg="kaiju">kaiju</tp:taxon-name-part></tp:taxon-name></italic> sp. n. is relatively unique morphologically when compared to other <italic><tp:taxon-name><tp:taxon-name-part taxon-name-part-type="genus" reg="Macrocheles">Macrocheles</tp:taxon-name-part></tp:taxon-name></italic> species associated with beetles, it is relatively large, has a unique dorsal shield shape, and bears numerous setae with distinct forms.</p></tp:treatment-sec><tp:treatment-sec sec-type="remarks" id="SECID0EOECK"><title>Remarks.</title><p>Female <italic><tp:taxon-name><tp:taxon-name-part taxon-name-part-type="genus" reg="Macrocheles">M.</tp:taxon-name-part> <tp:taxon-name-part taxon-name-part-type="species" reg="kaiju">kaiju</tp:taxon-name-part></tp:taxon-name></italic> sp. n. is different from that of any other described <italic><tp:taxon-name><tp:taxon-name-part taxon-name-part-type="genus" reg="Macrocheles">Macrocheles</tp:taxon-name-part></tp:taxon-name></italic> species; however, it does fit the <italic><tp:taxon-name><tp:taxon-name-part taxon-name-part-type="genus" reg="Macrocheles">Macrocheles</tp:taxon-name-part></tp:taxon-name></italic> generic description (see Hy<!--PageBreak--><!--PageBreak-->att and Emberson 1988). Female <italic><tp:taxon-name><tp:taxon-name-part taxon-name-part-type="genus" reg="Macrocheles">M.</tp:taxon-name-part> <tp:taxon-name-part taxon-name-part-type="species" reg="kaiju">kaiju</tp:taxon-name-part></tp:taxon-name></italic> sp. n. has two character states that are irregular for <italic><tp:taxon-name><tp:taxon-name-part taxon-name-part-type="genus" reg="Macrocheles">Macrocheles</tp:taxon-name-part></tp:taxon-name></italic> but somewhat similar to <italic><tp:taxon-name><tp:taxon-name-part taxon-name-part-type="genus" reg="Holostaspella">Holostaspella</tp:taxon-name-part></tp:taxon-name></italic> (<tp:taxon-name><tp:taxon-name-part taxon-name-part-type="family">Macrochelidae</tp:taxon-name-part></tp:taxon-name>) species: the anterior margin of the dorsal shield wraps around onto the ventral surface such that <italic>j1</italic> is on a slight projection on the venter; and a slight ridge is present on femur II. <italic><tp:taxon-name><tp:taxon-name-part taxon-name-part-type="genus" reg="Holostaspella">Holostaspella</tp:taxon-name-part></tp:taxon-name></italic> species are characterised in part by females having a spur on femur II, and <italic>j1</italic> being on a tuberculate anterior extension of the dorsal shield but not wrapped around onto the venter. <italic><tp:taxon-name><tp:taxon-name-part taxon-name-part-type="genus" reg="Macrocheles">Macrocheles</tp:taxon-name-part> <tp:taxon-name-part taxon-name-part-type="species" reg="kaiju">kaiju</tp:taxon-name-part></tp:taxon-name></italic> sp. n. differs from that of <italic><tp:taxon-name><tp:taxon-name-part taxon-name-part-type="genus" reg="Holostaspella">Holostaspella</tp:taxon-name-part></tp:taxon-name></italic> species in having weak ornamentation on the dorsal shield, its lateral regions without a series of depressions; <italic>j1</italic> is smooth and not pectinate, <italic>j1</italic> is on a slight projection and not a prominent tuberculate extension; sternal shield weakly ornamented and without strong median ridge; and metasternal shields small and always free of endopodal shields.</p><fig id="F13" position="float" orientation="portrait"><label>Figure 13.</label><caption><p>Sternal shield <bold>A</bold> <italic><tp:taxon-name><tp:taxon-name-part taxon-name-part-type="genus" reg="Macrocheles">Macrocheles</tp:taxon-name-part> <tp:taxon-name-part taxon-name-part-type="species" reg="willowae">willowae</tp:taxon-name-part></tp:taxon-name></italic> sp. n. <bold>B</bold> <italic><tp:taxon-name><tp:taxon-name-part taxon-name-part-type="genus" reg="Macrocheles">M.</tp:taxon-name-part> <tp:taxon-name-part taxon-name-part-type="species" reg="pratum">pratum</tp:taxon-name-part></tp:taxon-name></italic> sp. n. <bold>C</bold> <italic><tp:taxon-name><tp:taxon-name-part taxon-name-part-type="genus" reg="Macrocheles">M.</tp:taxon-name-part> <tp:taxon-name-part taxon-name-part-type="species" reg="kaiju">kaiju</tp:taxon-name-part></tp:taxon-name></italic> sp. n.</p></caption><graphic xmlns:xlink="http://www.w3.org/1999/xlink" xlink:href="zookeys-721-001-g013.jpg" position="float" orientation="portrait" xlink:type="simple" id="oo_173328.jpg"/></fig><!--PageBreak--></tp:treatment-sec><tp:treatment-sec><!--Section generated to contain objects referenced in tp:taxon-treatment.--><table-wrap id="T1" position="float" orientation="portrait"><label>Table 1.</label><caption><p>Collection information, host species records and mite abundance of <italic><tp:taxon-name><tp:taxon-name-part taxon-name-part-type="genus" reg="Macrocheles">Macrocheles</tp:taxon-name-part></tp:taxon-name></italic> (<tp:taxon-name><tp:taxon-name-part taxon-name-part-type="genus" reg="Macrocheles">Macro.</tp:taxon-name-part></tp:taxon-name>) mites collected from <italic><tp:taxon-name><tp:taxon-name-part taxon-name-part-type="genus" reg="Nicrophorus">Nicrophorus</tp:taxon-name-part></tp:taxon-name></italic> (<tp:taxon-name><tp:taxon-name-part taxon-name-part-type="genus" reg="Nicrophorus">Nicro.</tp:taxon-name-part></tp:taxon-name>) beetles, with GenBank accession numbers for <abbrev xmlns:xlink="http://www.w3.org/1999/xlink" xlink:title="cytochrome oxidase subunit I" id="ABBRID0EVBAE" xlink:type="simple">COI</abbrev>.</p></caption><table id="TID0E4CAC" rules="all"><tbody><tr><th rowspan="1" colspan="1">Beetle number</th><th rowspan="1" colspan="1">Beetle species</th><th rowspan="1" colspan="1">Collection location</th><th rowspan="1" colspan="1">Coordinates</th><th rowspan="1" colspan="1">Collection date</th><th rowspan="1" colspan="1">
                  <italic><tp:taxon-name><tp:taxon-name-part taxon-name-part-type="genus" reg="Macrocheles">Macrocheles</tp:taxon-name-part></tp:taxon-name></italic> species</th><th rowspan="1" colspan="1">Mite abundance</th><th rowspan="1" colspan="1">GenBank number</th></tr><tr><td rowspan="1" colspan="1">N002</td><td rowspan="1" colspan="1">
                  <italic><tp:taxon-name><tp:taxon-name-part taxon-name-part-type="genus" reg="Nicrophorus">Nicro.</tp:taxon-name-part> <tp:taxon-name-part taxon-name-part-type="species" reg="defodiens">defodiens</tp:taxon-name-part></tp:taxon-name></italic>
                </td><td rowspan="1" colspan="1">CAN, ON, Algonquin P.P. 2</td><td rowspan="1" colspan="1">
                  <named-content xmlns:xlink="http://www.w3.org/1999/xlink" content-type="dwc:verbatimCoordinates" xlink:type="simple"><named-content content-type="geo-json" specific-use="{&#34;type&#34;:&#34;Point&#34;,&#34;coordinates&#34;:[-78.071000,45.895000]}" id="NCID0E2DAE" xlink:type="simple">45.895, -78.071</named-content></named-content>
                </td><td rowspan="1" colspan="1">16.vi.08</td><td rowspan="1" colspan="1">
                  <italic><tp:taxon-name><tp:taxon-name-part taxon-name-part-type="genus" reg="Macrocheles">Macro.</tp:taxon-name-part> <tp:taxon-name-part taxon-name-part-type="species" reg="willowae">willowae</tp:taxon-name-part></tp:taxon-name></italic> sp. n.</td><td rowspan="1" colspan="1">1</td><td rowspan="1" colspan="1">–</td></tr><tr><td rowspan="1" colspan="1">N003</td><td rowspan="1" colspan="1">
                  <italic><tp:taxon-name><tp:taxon-name-part taxon-name-part-type="genus" reg="Nicrophorus">Nicro.</tp:taxon-name-part> <tp:taxon-name-part taxon-name-part-type="species" reg="defodiens">defodiens</tp:taxon-name-part></tp:taxon-name></italic>
                </td><td rowspan="1" colspan="1">CAN, ON, Algonquin P.P. 2</td><td rowspan="1" colspan="1">
                  <named-content xmlns:xlink="http://www.w3.org/1999/xlink" content-type="dwc:verbatimCoordinates" xlink:type="simple"><named-content content-type="geo-json" specific-use="{&#34;type&#34;:&#34;Point&#34;,&#34;coordinates&#34;:[-78.071000,45.895000]}" id="NCID0EVFAE" xlink:type="simple">45.895, -78.071</named-content></named-content>
                </td><td rowspan="1" colspan="1">16.vi.08</td><td rowspan="1" colspan="1">
                  <italic><tp:taxon-name><tp:taxon-name-part taxon-name-part-type="genus" reg="Macrocheles">Macro.</tp:taxon-name-part> <tp:taxon-name-part taxon-name-part-type="species" reg="willowae">willowae</tp:taxon-name-part></tp:taxon-name></italic> sp. n.</td><td rowspan="1" colspan="1">1</td><td rowspan="1" colspan="1">–</td></tr><tr><td rowspan="1" colspan="1">N005</td><td rowspan="1" colspan="1">
                  <italic><tp:taxon-name><tp:taxon-name-part taxon-name-part-type="genus" reg="Nicrophorus">Nicro.</tp:taxon-name-part> <tp:taxon-name-part taxon-name-part-type="species" reg="orbicollis">orbicollis</tp:taxon-name-part></tp:taxon-name></italic>
                </td><td rowspan="1" colspan="1">CAN, ON, Frontenac</td><td rowspan="1" colspan="1">
                  <named-content xmlns:xlink="http://www.w3.org/1999/xlink" content-type="dwc:verbatimCoordinates" xlink:type="simple"><named-content content-type="geo-json" specific-use="{&#34;type&#34;:&#34;Point&#34;,&#34;coordinates&#34;:[-76.577000,44.447000]}" id="NCID0EPHAE" xlink:type="simple">44.447, -76.577</named-content></named-content>
                </td><td rowspan="1" colspan="1">17.vi.08</td><td rowspan="1" colspan="1">
                  <italic><tp:taxon-name><tp:taxon-name-part taxon-name-part-type="genus" reg="Macrocheles">Macro.</tp:taxon-name-part> <tp:taxon-name-part taxon-name-part-type="species" reg="willowae">willowae</tp:taxon-name-part></tp:taxon-name></italic> sp. n.</td><td rowspan="1" colspan="1">4</td><td rowspan="1" colspan="1">–</td></tr><tr><td rowspan="1" colspan="1">N006</td><td rowspan="1" colspan="1">
                  <italic><tp:taxon-name><tp:taxon-name-part taxon-name-part-type="genus" reg="Nicrophorus">Nicro.</tp:taxon-name-part> <tp:taxon-name-part taxon-name-part-type="species" reg="orbicollis">orbicollis</tp:taxon-name-part></tp:taxon-name></italic>
                </td><td rowspan="1" colspan="1">CAN, ON, Charleston Lake</td><td rowspan="1" colspan="1">
                  <named-content xmlns:xlink="http://www.w3.org/1999/xlink" content-type="dwc:verbatimCoordinates" xlink:type="simple"><named-content content-type="geo-json" specific-use="{&#34;type&#34;:&#34;Point&#34;,&#34;coordinates&#34;:[-76.072000,44.500000]}" id="NCID0EJJAE" xlink:type="simple">44.500, -76.072</named-content></named-content>
                </td><td rowspan="1" colspan="1">17.vi.08</td><td rowspan="1" colspan="1">
                  <italic><tp:taxon-name><tp:taxon-name-part taxon-name-part-type="genus" reg="Macrocheles">Macro.</tp:taxon-name-part> <tp:taxon-name-part taxon-name-part-type="species" reg="willowae">willowae</tp:taxon-name-part></tp:taxon-name></italic> sp. n.</td><td rowspan="1" colspan="1">4</td><td rowspan="1" colspan="1">–</td></tr><tr><td rowspan="1" colspan="1">N007</td><td rowspan="1" colspan="1">
                  <italic><tp:taxon-name><tp:taxon-name-part taxon-name-part-type="genus" reg="Nicrophorus">Nicro.</tp:taxon-name-part> <tp:taxon-name-part taxon-name-part-type="species" reg="orbicollis">orbicollis</tp:taxon-name-part></tp:taxon-name></italic>
                </td><td rowspan="1" colspan="1">CAN, ON, Charleston Lake</td><td rowspan="1" colspan="1">
                  <named-content xmlns:xlink="http://www.w3.org/1999/xlink" content-type="dwc:verbatimCoordinates" xlink:type="simple"><named-content content-type="geo-json" specific-use="{&#34;type&#34;:&#34;Point&#34;,&#34;coordinates&#34;:[-76.072000,44.500000]}" id="NCID0EDLAE" xlink:type="simple">44.500, -76.072</named-content></named-content>
                </td><td rowspan="1" colspan="1">17.vi.08</td><td rowspan="1" colspan="1">
                  <italic><tp:taxon-name><tp:taxon-name-part taxon-name-part-type="genus" reg="Macrocheles">Macro.</tp:taxon-name-part> <tp:taxon-name-part taxon-name-part-type="species" reg="willowae">willowae</tp:taxon-name-part></tp:taxon-name></italic> sp. n.</td><td rowspan="1" colspan="1">1</td><td rowspan="1" colspan="1">–</td></tr><tr><td rowspan="1" colspan="1">N008</td><td rowspan="1" colspan="1">
                  <italic><tp:taxon-name><tp:taxon-name-part taxon-name-part-type="genus" reg="Nicrophorus">Nicro.</tp:taxon-name-part> <tp:taxon-name-part taxon-name-part-type="species" reg="orbicollis">orbicollis</tp:taxon-name-part></tp:taxon-name></italic>
                </td><td rowspan="1" colspan="1">CAN, ON, Charleston Lake</td><td rowspan="1" colspan="1">
                  <named-content xmlns:xlink="http://www.w3.org/1999/xlink" content-type="dwc:verbatimCoordinates" xlink:type="simple"><named-content content-type="geo-json" specific-use="{&#34;type&#34;:&#34;Point&#34;,&#34;coordinates&#34;:[-76.072000,44.500000]}" id="NCID0E4MAE" xlink:type="simple">44.500, -76.072</named-content></named-content>
                </td><td rowspan="1" colspan="1">17.vi.08</td><td rowspan="1" colspan="1">
                  <italic><tp:taxon-name><tp:taxon-name-part taxon-name-part-type="genus" reg="Macrocheles">Macro.</tp:taxon-name-part> <tp:taxon-name-part taxon-name-part-type="species" reg="willowae">willowae</tp:taxon-name-part></tp:taxon-name></italic> sp. n.</td><td rowspan="1" colspan="1">1</td><td rowspan="1" colspan="1">–</td></tr><tr><td rowspan="1" colspan="1">N011</td><td rowspan="1" colspan="1">
                  <italic><tp:taxon-name><tp:taxon-name-part taxon-name-part-type="genus" reg="Nicrophorus">Nicro.</tp:taxon-name-part> <tp:taxon-name-part taxon-name-part-type="species" reg="defodiens">defodiens</tp:taxon-name-part></tp:taxon-name></italic>
                </td><td rowspan="1" colspan="1">CAN, ON, Algonquin P.P. 1</td><td rowspan="1" colspan="1">
                  <named-content xmlns:xlink="http://www.w3.org/1999/xlink" content-type="dwc:verbatimCoordinates" xlink:type="simple"><named-content content-type="geo-json" specific-use="{&#34;type&#34;:&#34;Point&#34;,&#34;coordinates&#34;:[-77.605000,45.902000]}" id="NCID0EXOAE" xlink:type="simple">45.902, -77.605</named-content></named-content>
                </td><td rowspan="1" colspan="1">16.vi.08</td><td rowspan="1" colspan="1">
                  <italic><tp:taxon-name><tp:taxon-name-part taxon-name-part-type="genus" reg="Macrocheles">Macro.</tp:taxon-name-part> <tp:taxon-name-part taxon-name-part-type="species" reg="willowae">willowae</tp:taxon-name-part></tp:taxon-name></italic> sp. n.</td><td rowspan="1" colspan="1">2</td><td rowspan="1" colspan="1">–</td></tr><tr><td rowspan="1" colspan="1">N012</td><td rowspan="1" colspan="1">
                  <italic><tp:taxon-name><tp:taxon-name-part taxon-name-part-type="genus" reg="Nicrophorus">Nicro.</tp:taxon-name-part> <tp:taxon-name-part taxon-name-part-type="species" reg="defodiens">defodiens</tp:taxon-name-part></tp:taxon-name></italic>
                </td><td rowspan="1" colspan="1">CAN, ON, Algonquin P.P. 1</td><td rowspan="1" colspan="1">
                  <named-content xmlns:xlink="http://www.w3.org/1999/xlink" content-type="dwc:verbatimCoordinates" xlink:type="simple"><named-content content-type="geo-json" specific-use="{&#34;type&#34;:&#34;Point&#34;,&#34;coordinates&#34;:[-77.605000,45.902000]}" id="NCID0ERQAE" xlink:type="simple">45.902, -77.605</named-content></named-content>
                </td><td rowspan="1" colspan="1">16.vi.08</td><td rowspan="1" colspan="1">
                  <italic><tp:taxon-name><tp:taxon-name-part taxon-name-part-type="genus" reg="Macrocheles">Macro.</tp:taxon-name-part> <tp:taxon-name-part taxon-name-part-type="species" reg="willowae">willowae</tp:taxon-name-part></tp:taxon-name></italic> sp. n.</td><td rowspan="1" colspan="1">2</td><td rowspan="1" colspan="1">–</td></tr><tr><td rowspan="1" colspan="1">N013</td><td rowspan="1" colspan="1">
                  <italic><tp:taxon-name><tp:taxon-name-part taxon-name-part-type="genus" reg="Nicrophorus">Nicro.</tp:taxon-name-part> <tp:taxon-name-part taxon-name-part-type="species" reg="defodiens">defodiens</tp:taxon-name-part></tp:taxon-name></italic>
                </td><td rowspan="1" colspan="1">CAN, ON, Algonquin P.P. 1</td><td rowspan="1" colspan="1">
                  <named-content xmlns:xlink="http://www.w3.org/1999/xlink" content-type="dwc:verbatimCoordinates" xlink:type="simple"><named-content content-type="geo-json" specific-use="{&#34;type&#34;:&#34;Point&#34;,&#34;coordinates&#34;:[-77.605000,45.902000]}" id="NCID0ELSAE" xlink:type="simple">45.902, -77.605</named-content></named-content>
                </td><td rowspan="1" colspan="1">16.vi.08</td><td rowspan="1" colspan="1">
                  <italic><tp:taxon-name><tp:taxon-name-part taxon-name-part-type="genus" reg="Macrocheles">Macro.</tp:taxon-name-part> <tp:taxon-name-part taxon-name-part-type="species" reg="willowae">willowae</tp:taxon-name-part></tp:taxon-name></italic> sp. n.</td><td rowspan="1" colspan="1">5</td><td rowspan="1" colspan="1">–</td></tr><tr><td rowspan="1" colspan="1">N014</td><td rowspan="1" colspan="1">
                  <italic><tp:taxon-name><tp:taxon-name-part taxon-name-part-type="genus" reg="Nicrophorus">Nicro.</tp:taxon-name-part> <tp:taxon-name-part taxon-name-part-type="species" reg="defodiens">defodiens</tp:taxon-name-part></tp:taxon-name></italic>
                </td><td rowspan="1" colspan="1">CAN, ON, Algonquin P.P. 1</td><td rowspan="1" colspan="1">
                  <named-content xmlns:xlink="http://www.w3.org/1999/xlink" content-type="dwc:verbatimCoordinates" xlink:type="simple"><named-content content-type="geo-json" specific-use="{&#34;type&#34;:&#34;Point&#34;,&#34;coordinates&#34;:[-77.605000,45.902000]}" id="NCID0EFUAE" xlink:type="simple">45.902, -77.605</named-content></named-content>
                </td><td rowspan="1" colspan="1">16.vi.08</td><td rowspan="1" colspan="1">
                  <italic><tp:taxon-name><tp:taxon-name-part taxon-name-part-type="genus" reg="Macrocheles">Macro.</tp:taxon-name-part> <tp:taxon-name-part taxon-name-part-type="species" reg="willowae">willowae</tp:taxon-name-part></tp:taxon-name></italic> sp. n.</td><td rowspan="1" colspan="1">7</td><td rowspan="1" colspan="1">–</td></tr><tr><td rowspan="1" colspan="1">N015</td><td rowspan="1" colspan="1">
                  <italic><tp:taxon-name><tp:taxon-name-part taxon-name-part-type="genus" reg="Nicrophorus">Nicro.</tp:taxon-name-part> <tp:taxon-name-part taxon-name-part-type="species" reg="defodiens">defodiens</tp:taxon-name-part></tp:taxon-name></italic>
                </td><td rowspan="1" colspan="1">CAN, ON, Algonquin P.P. 1</td><td rowspan="1" colspan="1">
                  <named-content xmlns:xlink="http://www.w3.org/1999/xlink" content-type="dwc:verbatimCoordinates" xlink:type="simple"><named-content content-type="geo-json" specific-use="{&#34;type&#34;:&#34;Point&#34;,&#34;coordinates&#34;:[-77.605000,45.902000]}" id="NCID0E6VAE" xlink:type="simple">45.902, -77.605</named-content></named-content>
                </td><td rowspan="1" colspan="1">16.vi.08</td><td rowspan="1" colspan="1">
                  <italic><tp:taxon-name><tp:taxon-name-part taxon-name-part-type="genus" reg="Macrocheles">Macro.</tp:taxon-name-part> <tp:taxon-name-part taxon-name-part-type="species" reg="willowae">willowae</tp:taxon-name-part></tp:taxon-name></italic> sp. n.</td><td rowspan="1" colspan="1">5</td><td rowspan="1" colspan="1">–</td></tr><tr><td rowspan="1" colspan="1">N017</td><td rowspan="1" colspan="1">
                  <italic><tp:taxon-name><tp:taxon-name-part taxon-name-part-type="genus" reg="Nicrophorus">Nicro.</tp:taxon-name-part> <tp:taxon-name-part taxon-name-part-type="species" reg="defodiens">defodiens</tp:taxon-name-part></tp:taxon-name></italic>
                </td><td rowspan="1" colspan="1">CAN, ON, Algonquin P.P. 1</td><td rowspan="1" colspan="1">
                  <named-content xmlns:xlink="http://www.w3.org/1999/xlink" content-type="dwc:verbatimCoordinates" xlink:type="simple"><named-content content-type="geo-json" specific-use="{&#34;type&#34;:&#34;Point&#34;,&#34;coordinates&#34;:[-77.605000,45.902000]}" id="NCID0EZXAE" xlink:type="simple">45.902, -77.605</named-content></named-content>
                </td><td rowspan="1" colspan="1">16.vi.08</td><td rowspan="1" colspan="1">
                  <italic><tp:taxon-name><tp:taxon-name-part taxon-name-part-type="genus" reg="Macrocheles">Macro.</tp:taxon-name-part> <tp:taxon-name-part taxon-name-part-type="species" reg="willowae">willowae</tp:taxon-name-part></tp:taxon-name></italic> sp. n.</td><td rowspan="1" colspan="1">1</td><td rowspan="1" colspan="1">–</td></tr><tr><td rowspan="1" colspan="1">N018</td><td rowspan="1" colspan="1">
                  <italic><tp:taxon-name><tp:taxon-name-part taxon-name-part-type="genus" reg="Nicrophorus">Nicro.</tp:taxon-name-part> <tp:taxon-name-part taxon-name-part-type="species" reg="defodiens">defodiens</tp:taxon-name-part></tp:taxon-name></italic>
                </td><td rowspan="1" colspan="1">CAN, ON, Algonquin P.P. 1</td><td rowspan="1" colspan="1">
                  <named-content xmlns:xlink="http://www.w3.org/1999/xlink" content-type="dwc:verbatimCoordinates" xlink:type="simple"><named-content content-type="geo-json" specific-use="{&#34;type&#34;:&#34;Point&#34;,&#34;coordinates&#34;:[-77.605000,45.902000]}" id="NCID0ETZAE" xlink:type="simple">45.902, -77.605</named-content></named-content>
                </td><td rowspan="1" colspan="1">16.vi.08</td><td rowspan="1" colspan="1">
                  <italic><tp:taxon-name><tp:taxon-name-part taxon-name-part-type="genus" reg="Macrocheles">Macro.</tp:taxon-name-part> <tp:taxon-name-part taxon-name-part-type="species" reg="willowae">willowae</tp:taxon-name-part></tp:taxon-name></italic> sp. n.</td><td rowspan="1" colspan="1">2</td><td rowspan="1" colspan="1">–</td></tr><tr><td rowspan="1" colspan="1">N019</td><td rowspan="1" colspan="1">
                  <italic><tp:taxon-name><tp:taxon-name-part taxon-name-part-type="genus" reg="Nicrophorus">Nicro.</tp:taxon-name-part> <tp:taxon-name-part taxon-name-part-type="species" reg="defodiens">defodiens</tp:taxon-name-part></tp:taxon-name></italic>
                </td><td rowspan="1" colspan="1">CAN, ON, Algonquin P.P. 1</td><td rowspan="1" colspan="1">
                  <named-content xmlns:xlink="http://www.w3.org/1999/xlink" content-type="dwc:verbatimCoordinates" xlink:type="simple"><named-content content-type="geo-json" specific-use="{&#34;type&#34;:&#34;Point&#34;,&#34;coordinates&#34;:[-77.605000,45.902000]}" id="NCID0EN2AE" xlink:type="simple">45.902, -77.605</named-content></named-content>
                </td><td rowspan="1" colspan="1">16.vi.08</td><td rowspan="1" colspan="1">
                  <italic><tp:taxon-name><tp:taxon-name-part taxon-name-part-type="genus" reg="Macrocheles">Macro.</tp:taxon-name-part> <tp:taxon-name-part taxon-name-part-type="species" reg="willowae">willowae</tp:taxon-name-part></tp:taxon-name></italic> sp. n.</td><td rowspan="1" colspan="1">2</td><td rowspan="1" colspan="1">–</td></tr><tr><td rowspan="1" colspan="1">N020</td><td rowspan="1" colspan="1">
                  <italic><tp:taxon-name><tp:taxon-name-part taxon-name-part-type="genus" reg="Nicrophorus">Nicro.</tp:taxon-name-part> <tp:taxon-name-part taxon-name-part-type="species" reg="orbicollis">orbicollis</tp:taxon-name-part></tp:taxon-name></italic>
                </td><td rowspan="1" colspan="1">CAN, ON, Algonquin P.P. 1</td><td rowspan="1" colspan="1">
                  <named-content xmlns:xlink="http://www.w3.org/1999/xlink" content-type="dwc:verbatimCoordinates" xlink:type="simple"><named-content content-type="geo-json" specific-use="{&#34;type&#34;:&#34;Point&#34;,&#34;coordinates&#34;:[-77.605000,45.902000]}" id="NCID0EH4AE" xlink:type="simple">45.902, -77.605</named-content></named-content>
                </td><td rowspan="1" colspan="1">16.vi.08</td><td rowspan="1" colspan="1">
                  <italic><tp:taxon-name><tp:taxon-name-part taxon-name-part-type="genus" reg="Macrocheles">Macro.</tp:taxon-name-part> <tp:taxon-name-part taxon-name-part-type="species" reg="willowae">willowae</tp:taxon-name-part></tp:taxon-name></italic> sp. n.</td><td rowspan="1" colspan="1">4</td><td rowspan="1" colspan="1">–</td></tr><tr><td rowspan="1" colspan="1">N021</td><td rowspan="1" colspan="1">
                  <italic><tp:taxon-name><tp:taxon-name-part taxon-name-part-type="genus" reg="Nicrophorus">Nicro.</tp:taxon-name-part> <tp:taxon-name-part taxon-name-part-type="species" reg="defodiens">defodiens</tp:taxon-name-part></tp:taxon-name></italic>
                </td><td rowspan="1" colspan="1">CAN, ON, Algonquin P.P. 1</td><td rowspan="1" colspan="1">
                  <named-content xmlns:xlink="http://www.w3.org/1999/xlink" content-type="dwc:verbatimCoordinates" xlink:type="simple"><named-content content-type="geo-json" specific-use="{&#34;type&#34;:&#34;Point&#34;,&#34;coordinates&#34;:[-77.605000,45.902000]}" id="NCID0EB6AE" xlink:type="simple">45.902, -77.605</named-content></named-content>
                </td><td rowspan="1" colspan="1">16.vi.08</td><td rowspan="1" colspan="1">
                  <italic><tp:taxon-name><tp:taxon-name-part taxon-name-part-type="genus" reg="Macrocheles">Macro.</tp:taxon-name-part> <tp:taxon-name-part taxon-name-part-type="species" reg="willowae">willowae</tp:taxon-name-part></tp:taxon-name></italic> sp. n.</td><td rowspan="1" colspan="1">1</td><td rowspan="1" colspan="1">–</td></tr><tr><td rowspan="1" colspan="1">N022</td><td rowspan="1" colspan="1">
                  <italic><tp:taxon-name><tp:taxon-name-part taxon-name-part-type="genus" reg="Nicrophorus">Nicro.</tp:taxon-name-part> <tp:taxon-name-part taxon-name-part-type="species" reg="defodiens">defodiens</tp:taxon-name-part></tp:taxon-name></italic>
                </td><td rowspan="1" colspan="1">CAN, ON, Algonquin P.P. 1</td><td rowspan="1" colspan="1">
                  <named-content xmlns:xlink="http://www.w3.org/1999/xlink" content-type="dwc:verbatimCoordinates" xlink:type="simple"><named-content content-type="geo-json" specific-use="{&#34;type&#34;:&#34;Point&#34;,&#34;coordinates&#34;:[-77.605000,45.902000]}" id="NCID0E3AAG" xlink:type="simple">45.902, -77.605</named-content></named-content>
                </td><td rowspan="1" colspan="1">16.vi.08</td><td rowspan="1" colspan="1">
                  <italic><tp:taxon-name><tp:taxon-name-part taxon-name-part-type="genus" reg="Macrocheles">Macro.</tp:taxon-name-part> <tp:taxon-name-part taxon-name-part-type="species" reg="willowae">willowae</tp:taxon-name-part></tp:taxon-name></italic> sp. n.</td><td rowspan="1" colspan="1">3</td><td rowspan="1" colspan="1">–</td></tr><tr><td rowspan="1" colspan="1">N023</td><td rowspan="1" colspan="1">
                  <italic><tp:taxon-name><tp:taxon-name-part taxon-name-part-type="genus" reg="Nicrophorus">Nicro.</tp:taxon-name-part> <tp:taxon-name-part taxon-name-part-type="species" reg="defodiens">defodiens</tp:taxon-name-part></tp:taxon-name></italic>
                </td><td rowspan="1" colspan="1">CAN, ON, Algonquin P.P. 1</td><td rowspan="1" colspan="1">
                  <named-content xmlns:xlink="http://www.w3.org/1999/xlink" content-type="dwc:verbatimCoordinates" xlink:type="simple"><named-content content-type="geo-json" specific-use="{&#34;type&#34;:&#34;Point&#34;,&#34;coordinates&#34;:[-77.605000,45.902000]}" id="NCID0EWCAG" xlink:type="simple">45.902, -77.605</named-content></named-content>
                </td><td rowspan="1" colspan="1">16.vi.08</td><td rowspan="1" colspan="1">
                  <italic><tp:taxon-name><tp:taxon-name-part taxon-name-part-type="genus" reg="Macrocheles">Macro.</tp:taxon-name-part> <tp:taxon-name-part taxon-name-part-type="species" reg="willowae">willowae</tp:taxon-name-part></tp:taxon-name></italic> sp. n.</td><td rowspan="1" colspan="1">2</td><td rowspan="1" colspan="1">–</td></tr><tr><td rowspan="1" colspan="1">N024</td><td rowspan="1" colspan="1">
                  <italic><tp:taxon-name><tp:taxon-name-part taxon-name-part-type="genus" reg="Nicrophorus">Nicro.</tp:taxon-name-part> <tp:taxon-name-part taxon-name-part-type="species" reg="defodiens">defodiens</tp:taxon-name-part></tp:taxon-name></italic>
                </td><td rowspan="1" colspan="1">CAN, ON, Algonquin P.P. 1</td><td rowspan="1" colspan="1">
                  <named-content xmlns:xlink="http://www.w3.org/1999/xlink" content-type="dwc:verbatimCoordinates" xlink:type="simple"><named-content content-type="geo-json" specific-use="{&#34;type&#34;:&#34;Point&#34;,&#34;coordinates&#34;:[-77.605000,45.902000]}" id="NCID0EQEAG" xlink:type="simple">45.902, -77.605</named-content></named-content>
                </td><td rowspan="1" colspan="1">16.vi.08</td><td rowspan="1" colspan="1">
                  <italic><tp:taxon-name><tp:taxon-name-part taxon-name-part-type="genus" reg="Macrocheles">Macro.</tp:taxon-name-part> <tp:taxon-name-part taxon-name-part-type="species" reg="willowae">willowae</tp:taxon-name-part></tp:taxon-name></italic> sp. n.</td><td rowspan="1" colspan="1">3</td><td rowspan="1" colspan="1">–</td></tr><tr><td rowspan="1" colspan="1">N026</td><td rowspan="1" colspan="1">
                  <italic><tp:taxon-name><tp:taxon-name-part taxon-name-part-type="genus" reg="Nicrophorus">Nicro.</tp:taxon-name-part> <tp:taxon-name-part taxon-name-part-type="species" reg="orbicollis">orbicollis</tp:taxon-name-part></tp:taxon-name></italic>
                </td><td rowspan="1" colspan="1">CAN, ON, Charleston Lake</td><td rowspan="1" colspan="1">
                  <named-content xmlns:xlink="http://www.w3.org/1999/xlink" content-type="dwc:verbatimCoordinates" xlink:type="simple"><named-content content-type="geo-json" specific-use="{&#34;type&#34;:&#34;Point&#34;,&#34;coordinates&#34;:[-76.072000,44.500000]}" id="NCID0EKGAG" xlink:type="simple">44.500, -76.072</named-content></named-content>
                </td><td rowspan="1" colspan="1">01.vii.08</td><td rowspan="1" colspan="1">
                  <italic><tp:taxon-name><tp:taxon-name-part taxon-name-part-type="genus" reg="Macrocheles">Macro.</tp:taxon-name-part> <tp:taxon-name-part taxon-name-part-type="species" reg="willowae">willowae</tp:taxon-name-part></tp:taxon-name></italic> sp. n.</td><td rowspan="1" colspan="1">5</td><td rowspan="1" colspan="1">–</td></tr><tr><td rowspan="1" colspan="1">N028</td><td rowspan="1" colspan="1">
                  <italic><tp:taxon-name><tp:taxon-name-part taxon-name-part-type="genus" reg="Nicrophorus">Nicro.</tp:taxon-name-part> <tp:taxon-name-part taxon-name-part-type="species" reg="defodiens">defodiens</tp:taxon-name-part></tp:taxon-name></italic>
                </td><td rowspan="1" colspan="1">CAN, ON, Algonquin P.P. 1</td><td rowspan="1" colspan="1">
                  <named-content xmlns:xlink="http://www.w3.org/1999/xlink" content-type="dwc:verbatimCoordinates" xlink:type="simple"><named-content content-type="geo-json" specific-use="{&#34;type&#34;:&#34;Point&#34;,&#34;coordinates&#34;:[-77.605000,45.902000]}" id="NCID0EEIAG" xlink:type="simple">45.902, -77.605</named-content></named-content>
                </td><td rowspan="1" colspan="1">30.vi.08</td><td rowspan="1" colspan="1">
                  <italic><tp:taxon-name><tp:taxon-name-part taxon-name-part-type="genus" reg="Macrocheles">Macro.</tp:taxon-name-part> <tp:taxon-name-part taxon-name-part-type="species" reg="willowae">willowae</tp:taxon-name-part></tp:taxon-name></italic> sp. n.</td><td rowspan="1" colspan="1">3</td><td rowspan="1" colspan="1">–</td></tr><tr><td rowspan="1" colspan="1">N029</td><td rowspan="1" colspan="1">
                  <italic><tp:taxon-name><tp:taxon-name-part taxon-name-part-type="genus" reg="Nicrophorus">Nicro.</tp:taxon-name-part> <tp:taxon-name-part taxon-name-part-type="species" reg="defodiens">defodiens</tp:taxon-name-part></tp:taxon-name></italic>
                </td><td rowspan="1" colspan="1">CAN, ON, Algonquin P.P. 1</td><td rowspan="1" colspan="1">
                  <named-content xmlns:xlink="http://www.w3.org/1999/xlink" content-type="dwc:verbatimCoordinates" xlink:type="simple"><named-content content-type="geo-json" specific-use="{&#34;type&#34;:&#34;Point&#34;,&#34;coordinates&#34;:[-77.605000,45.902000]}" id="NCID0E5JAG" xlink:type="simple">45.902, -77.605</named-content></named-content>
                </td><td rowspan="1" colspan="1">30.vi.08</td><td rowspan="1" colspan="1">
                  <italic><tp:taxon-name><tp:taxon-name-part taxon-name-part-type="genus" reg="Macrocheles">Macro.</tp:taxon-name-part> <tp:taxon-name-part taxon-name-part-type="species" reg="willowae">willowae</tp:taxon-name-part></tp:taxon-name></italic> sp. n.</td><td rowspan="1" colspan="1">4</td><td rowspan="1" colspan="1">–</td></tr><tr><td rowspan="1" colspan="1">N031</td><td rowspan="1" colspan="1">
                  <italic><tp:taxon-name><tp:taxon-name-part taxon-name-part-type="genus" reg="Nicrophorus">Nicro.</tp:taxon-name-part> <tp:taxon-name-part taxon-name-part-type="species" reg="defodiens">defodiens</tp:taxon-name-part></tp:taxon-name></italic>
                </td><td rowspan="1" colspan="1">CAN, ON, Algonquin P.P. 1</td><td rowspan="1" colspan="1">
                  <named-content xmlns:xlink="http://www.w3.org/1999/xlink" content-type="dwc:verbatimCoordinates" xlink:type="simple"><named-content content-type="geo-json" specific-use="{&#34;type&#34;:&#34;Point&#34;,&#34;coordinates&#34;:[-77.605000,45.902000]}" id="NCID0EYLAG" xlink:type="simple">45.902, -77.605</named-content></named-content>
                </td><td rowspan="1" colspan="1">30.vi.08</td><td rowspan="1" colspan="1">
                  <italic><tp:taxon-name><tp:taxon-name-part taxon-name-part-type="genus" reg="Macrocheles">Macro.</tp:taxon-name-part> <tp:taxon-name-part taxon-name-part-type="species" reg="willowae">willowae</tp:taxon-name-part></tp:taxon-name></italic> sp. n.</td><td rowspan="1" colspan="1">2</td><td rowspan="1" colspan="1">–</td></tr><tr><td rowspan="1" colspan="1">N036</td><td rowspan="1" colspan="1">
                  <italic><tp:taxon-name><tp:taxon-name-part taxon-name-part-type="genus" reg="Nicrophorus">Nicro.</tp:taxon-name-part> <tp:taxon-name-part taxon-name-part-type="species" reg="defodiens">defodiens</tp:taxon-name-part></tp:taxon-name></italic>
                </td><td rowspan="1" colspan="1">CAN, ON, Algonquin P.P. 1</td><td rowspan="1" colspan="1">
                  <named-content xmlns:xlink="http://www.w3.org/1999/xlink" content-type="dwc:verbatimCoordinates" xlink:type="simple"><named-content content-type="geo-json" specific-use="{&#34;type&#34;:&#34;Point&#34;,&#34;coordinates&#34;:[-77.605000,45.902000]}" id="NCID0ESNAG" xlink:type="simple">45.902, -77.605</named-content></named-content>
                </td><td rowspan="1" colspan="1">30.vi.08</td><td rowspan="1" colspan="1">
                  <italic><tp:taxon-name><tp:taxon-name-part taxon-name-part-type="genus" reg="Macrocheles">Macro.</tp:taxon-name-part> <tp:taxon-name-part taxon-name-part-type="species" reg="willowae">willowae</tp:taxon-name-part></tp:taxon-name></italic> sp. n.</td><td rowspan="1" colspan="1">1</td><td rowspan="1" colspan="1">–</td></tr><tr><td rowspan="1" colspan="1">N037</td><td rowspan="1" colspan="1">
                  <italic><tp:taxon-name><tp:taxon-name-part taxon-name-part-type="genus" reg="Nicrophorus">Nicro.</tp:taxon-name-part> <tp:taxon-name-part taxon-name-part-type="species" reg="defodiens">defodiens</tp:taxon-name-part></tp:taxon-name></italic>
                </td><td rowspan="1" colspan="1">CAN, ON, Algonquin P.P. 1</td><td rowspan="1" colspan="1">
                  <named-content xmlns:xlink="http://www.w3.org/1999/xlink" content-type="dwc:verbatimCoordinates" xlink:type="simple"><named-content content-type="geo-json" specific-use="{&#34;type&#34;:&#34;Point&#34;,&#34;coordinates&#34;:[-77.605000,45.902000]}" id="NCID0EMPAG" xlink:type="simple">45.902, -77.605</named-content></named-content>
                </td><td rowspan="1" colspan="1">30.vi.08</td><td rowspan="1" colspan="1">
                  <italic><tp:taxon-name><tp:taxon-name-part taxon-name-part-type="genus" reg="Macrocheles">Macro.</tp:taxon-name-part> <tp:taxon-name-part taxon-name-part-type="species" reg="willowae">willowae</tp:taxon-name-part></tp:taxon-name></italic> sp. n.</td><td rowspan="1" colspan="1">3</td><td rowspan="1" colspan="1">–</td></tr><tr><td rowspan="1" colspan="1">N039</td><td rowspan="1" colspan="1">
                  <italic><tp:taxon-name><tp:taxon-name-part taxon-name-part-type="genus" reg="Nicrophorus">Nicro.</tp:taxon-name-part> <tp:taxon-name-part taxon-name-part-type="species" reg="defodiens">defodiens</tp:taxon-name-part></tp:taxon-name></italic>
                </td><td rowspan="1" colspan="1">CAN, ON, Algonquin P.P. 1</td><td rowspan="1" colspan="1">
                  <named-content xmlns:xlink="http://www.w3.org/1999/xlink" content-type="dwc:verbatimCoordinates" xlink:type="simple"><named-content content-type="geo-json" specific-use="{&#34;type&#34;:&#34;Point&#34;,&#34;coordinates&#34;:[-77.605000,45.902000]}" id="NCID0EGRAG" xlink:type="simple">45.902, -77.605</named-content></named-content>
                </td><td rowspan="1" colspan="1">30.vi.08</td><td rowspan="1" colspan="1">
                  <italic><tp:taxon-name><tp:taxon-name-part taxon-name-part-type="genus" reg="Macrocheles">Macro.</tp:taxon-name-part> <tp:taxon-name-part taxon-name-part-type="species" reg="willowae">willowae</tp:taxon-name-part></tp:taxon-name></italic> sp. n.</td><td rowspan="1" colspan="1">1</td><td rowspan="1" colspan="1">–</td></tr><tr><td rowspan="1" colspan="1">N040</td><td rowspan="1" colspan="1">
                  <italic><tp:taxon-name><tp:taxon-name-part taxon-name-part-type="genus" reg="Nicrophorus">Nicro.</tp:taxon-name-part> <tp:taxon-name-part taxon-name-part-type="species" reg="defodiens">defodiens</tp:taxon-name-part></tp:taxon-name></italic>
                </td><td rowspan="1" colspan="1">CAN, ON, Algonquin P.P. 1</td><td rowspan="1" colspan="1">
                  <named-content xmlns:xlink="http://www.w3.org/1999/xlink" content-type="dwc:verbatimCoordinates" xlink:type="simple"><named-content content-type="geo-json" specific-use="{&#34;type&#34;:&#34;Point&#34;,&#34;coordinates&#34;:[-77.605000,45.902000]}" id="NCID0EATAG" xlink:type="simple">45.902, -77.605</named-content></named-content>
                </td><td rowspan="1" colspan="1">30.vi.08</td><td rowspan="1" colspan="1">
                  <italic><tp:taxon-name><tp:taxon-name-part taxon-name-part-type="genus" reg="Macrocheles">Macro.</tp:taxon-name-part> <tp:taxon-name-part taxon-name-part-type="species" reg="willowae">willowae</tp:taxon-name-part></tp:taxon-name></italic> sp. n.</td><td rowspan="1" colspan="1">8</td><td rowspan="1" colspan="1">–</td></tr><tr><td rowspan="1" colspan="1">N042</td><td rowspan="1" colspan="1">
                  <italic><tp:taxon-name><tp:taxon-name-part taxon-name-part-type="genus" reg="Nicrophorus">Nicro.</tp:taxon-name-part> <tp:taxon-name-part taxon-name-part-type="species" reg="defodiens">defodiens</tp:taxon-name-part></tp:taxon-name></italic>
                </td><td rowspan="1" colspan="1">CAN, ON, Algonquin P.P. 1</td><td rowspan="1" colspan="1">
                  <named-content xmlns:xlink="http://www.w3.org/1999/xlink" content-type="dwc:verbatimCoordinates" xlink:type="simple"><named-content content-type="geo-json" specific-use="{&#34;type&#34;:&#34;Point&#34;,&#34;coordinates&#34;:[-77.605000,45.902000]}" id="NCID0E1UAG" xlink:type="simple">45.902, -77.605</named-content></named-content>
                </td><td rowspan="1" colspan="1">30.vi.08</td><td rowspan="1" colspan="1">
                  <italic><tp:taxon-name><tp:taxon-name-part taxon-name-part-type="genus" reg="Macrocheles">Macro.</tp:taxon-name-part> <tp:taxon-name-part taxon-name-part-type="species" reg="willowae">willowae</tp:taxon-name-part></tp:taxon-name></italic> sp. n.</td><td rowspan="1" colspan="1">3</td><td rowspan="1" colspan="1">–</td></tr><tr><td rowspan="1" colspan="1">N043</td><td rowspan="1" colspan="1">
                  <italic><tp:taxon-name><tp:taxon-name-part taxon-name-part-type="genus" reg="Nicrophorus">Nicro.</tp:taxon-name-part> <tp:taxon-name-part taxon-name-part-type="species" reg="defodiens">defodiens</tp:taxon-name-part></tp:taxon-name></italic>
                </td><td rowspan="1" colspan="1">CAN, ON, Algonquin P.P. 1</td><td rowspan="1" colspan="1">
                  <named-content xmlns:xlink="http://www.w3.org/1999/xlink" content-type="dwc:verbatimCoordinates" xlink:type="simple"><named-content content-type="geo-json" specific-use="{&#34;type&#34;:&#34;Point&#34;,&#34;coordinates&#34;:[-77.605000,45.902000]}" id="NCID0EUWAG" xlink:type="simple">45.902, -77.605</named-content></named-content>
                </td><td rowspan="1" colspan="1">30.vi.08</td><td rowspan="1" colspan="1">
                  <italic><tp:taxon-name><tp:taxon-name-part taxon-name-part-type="genus" reg="Macrocheles">Macro.</tp:taxon-name-part> <tp:taxon-name-part taxon-name-part-type="species" reg="willowae">willowae</tp:taxon-name-part></tp:taxon-name></italic> sp. n.</td><td rowspan="1" colspan="1">3</td><td rowspan="1" colspan="1">–</td></tr><tr><td rowspan="1" colspan="1">N044</td><td rowspan="1" colspan="1">
                  <italic><tp:taxon-name><tp:taxon-name-part taxon-name-part-type="genus" reg="Nicrophorus">Nicro.</tp:taxon-name-part> <tp:taxon-name-part taxon-name-part-type="species" reg="defodiens">defodiens</tp:taxon-name-part></tp:taxon-name></italic>
                </td><td rowspan="1" colspan="1">CAN, ON, Algonquin P.P. 1</td><td rowspan="1" colspan="1">
                  <named-content xmlns:xlink="http://www.w3.org/1999/xlink" content-type="dwc:verbatimCoordinates" xlink:type="simple"><named-content content-type="geo-json" specific-use="{&#34;type&#34;:&#34;Point&#34;,&#34;coordinates&#34;:[-77.605000,45.902000]}" id="NCID0EOYAG" xlink:type="simple">45.902, -77.605</named-content></named-content>
                </td><td rowspan="1" colspan="1">30.vi.08</td><td rowspan="1" colspan="1">
                  <italic><tp:taxon-name><tp:taxon-name-part taxon-name-part-type="genus" reg="Macrocheles">Macro.</tp:taxon-name-part> <tp:taxon-name-part taxon-name-part-type="species" reg="willowae">willowae</tp:taxon-name-part></tp:taxon-name></italic> sp. n.</td><td rowspan="1" colspan="1">3</td><td rowspan="1" colspan="1">–</td></tr><tr><td rowspan="1" colspan="1">N046</td><td rowspan="1" colspan="1">
                  <italic><tp:taxon-name><tp:taxon-name-part taxon-name-part-type="genus" reg="Nicrophorus">Nicro.</tp:taxon-name-part> <tp:taxon-name-part taxon-name-part-type="species" reg="defodiens">defodiens</tp:taxon-name-part></tp:taxon-name></italic>
                </td><td rowspan="1" colspan="1">CAN, ON, Algonquin P.P. 1</td><td rowspan="1" colspan="1">
                  <named-content xmlns:xlink="http://www.w3.org/1999/xlink" content-type="dwc:verbatimCoordinates" xlink:type="simple"><named-content content-type="geo-json" specific-use="{&#34;type&#34;:&#34;Point&#34;,&#34;coordinates&#34;:[-77.605000,45.902000]}" id="NCID0EI1AG" xlink:type="simple">45.902, -77.605</named-content></named-content>
                </td><td rowspan="1" colspan="1">30.vi.08</td><td rowspan="1" colspan="1">
                  <italic><tp:taxon-name><tp:taxon-name-part taxon-name-part-type="genus" reg="Macrocheles">Macro.</tp:taxon-name-part> <tp:taxon-name-part taxon-name-part-type="species" reg="willowae">willowae</tp:taxon-name-part></tp:taxon-name></italic> sp. n.</td><td rowspan="1" colspan="1">1</td><td rowspan="1" colspan="1">–</td></tr><tr><td rowspan="1" colspan="1">N047</td><td rowspan="1" colspan="1">
                  <italic><tp:taxon-name><tp:taxon-name-part taxon-name-part-type="genus" reg="Nicrophorus">Nicro.</tp:taxon-name-part> <tp:taxon-name-part taxon-name-part-type="species" reg="defodiens">defodiens</tp:taxon-name-part></tp:taxon-name></italic>
                </td><td rowspan="1" colspan="1">CAN, ON, Algonquin P.P. 1</td><td rowspan="1" colspan="1">
                  <named-content xmlns:xlink="http://www.w3.org/1999/xlink" content-type="dwc:verbatimCoordinates" xlink:type="simple"><named-content content-type="geo-json" specific-use="{&#34;type&#34;:&#34;Point&#34;,&#34;coordinates&#34;:[-77.605000,45.902000]}" id="NCID0EC3AG" xlink:type="simple">45.902, -77.605</named-content></named-content>
                </td><td rowspan="1" colspan="1">30.vi.08</td><td rowspan="1" colspan="1">
                  <italic><tp:taxon-name><tp:taxon-name-part taxon-name-part-type="genus" reg="Macrocheles">Macro.</tp:taxon-name-part> <tp:taxon-name-part taxon-name-part-type="species" reg="willowae">willowae</tp:taxon-name-part></tp:taxon-name></italic> sp. n.</td><td rowspan="1" colspan="1">17</td><td rowspan="1" colspan="1">–</td></tr><tr><td rowspan="1" colspan="1">N048</td><td rowspan="1" colspan="1">
                  <italic><tp:taxon-name><tp:taxon-name-part taxon-name-part-type="genus" reg="Nicrophorus">Nicro.</tp:taxon-name-part> <tp:taxon-name-part taxon-name-part-type="species" reg="orbicollis">orbicollis</tp:taxon-name-part></tp:taxon-name></italic>
                </td><td rowspan="1" colspan="1">CAN, ON, Algonquin P.P. 1</td><td rowspan="1" colspan="1">
                  <named-content xmlns:xlink="http://www.w3.org/1999/xlink" content-type="dwc:verbatimCoordinates" xlink:type="simple"><named-content content-type="geo-json" specific-use="{&#34;type&#34;:&#34;Point&#34;,&#34;coordinates&#34;:[-77.605000,45.902000]}" id="NCID0E34AG" xlink:type="simple">45.902, -77.605</named-content></named-content>
                </td><td rowspan="1" colspan="1">30.vi.08</td><td rowspan="1" colspan="1">
                  <italic><tp:taxon-name><tp:taxon-name-part taxon-name-part-type="genus" reg="Macrocheles">Macro.</tp:taxon-name-part> <tp:taxon-name-part taxon-name-part-type="species" reg="willowae">willowae</tp:taxon-name-part></tp:taxon-name></italic> sp. n.</td><td rowspan="1" colspan="1">5</td><td rowspan="1" colspan="1">–</td></tr><tr><td rowspan="1" colspan="1">N051</td><td rowspan="1" colspan="1">
                  <italic><tp:taxon-name><tp:taxon-name-part taxon-name-part-type="genus" reg="Nicrophorus">Nicro.</tp:taxon-name-part> <tp:taxon-name-part taxon-name-part-type="species" reg="orbicollis">orbicollis</tp:taxon-name-part></tp:taxon-name></italic>
                </td><td rowspan="1" colspan="1">CAN, ON, Charleston Lake</td><td rowspan="1" colspan="1">
                  <named-content xmlns:xlink="http://www.w3.org/1999/xlink" content-type="dwc:verbatimCoordinates" xlink:type="simple"><named-content content-type="geo-json" specific-use="{&#34;type&#34;:&#34;Point&#34;,&#34;coordinates&#34;:[-76.072000,44.500000]}" id="NCID0EW6AG" xlink:type="simple">44.500, -76.072</named-content></named-content>
                </td><td rowspan="1" colspan="1">15.vii.08</td><td rowspan="1" colspan="1">
                  <italic><tp:taxon-name><tp:taxon-name-part taxon-name-part-type="genus" reg="Macrocheles">Macro.</tp:taxon-name-part> <tp:taxon-name-part taxon-name-part-type="species" reg="willowae">willowae</tp:taxon-name-part></tp:taxon-name></italic> sp. n.</td><td rowspan="1" colspan="1">2</td><td rowspan="1" colspan="1">–</td></tr><tr><td rowspan="1" colspan="1">N052</td><td rowspan="1" colspan="1">
                  <italic><tp:taxon-name><tp:taxon-name-part taxon-name-part-type="genus" reg="Nicrophorus">Nicro.</tp:taxon-name-part> <tp:taxon-name-part taxon-name-part-type="species" reg="orbicollis">orbicollis</tp:taxon-name-part></tp:taxon-name></italic>
                </td><td rowspan="1" colspan="1">CAN, ON, Frontenac</td><td rowspan="1" colspan="1">
                  <named-content xmlns:xlink="http://www.w3.org/1999/xlink" content-type="dwc:verbatimCoordinates" xlink:type="simple"><named-content content-type="geo-json" specific-use="{&#34;type&#34;:&#34;Point&#34;,&#34;coordinates&#34;:[-76.577000,44.447000]}" id="NCID0EQBBG" xlink:type="simple">44.447, -76.577</named-content></named-content>
                </td><td rowspan="1" colspan="1">30.vii.08</td><td rowspan="1" colspan="1">
                  <tp:taxon-name><tp:taxon-name-part taxon-name-part-type="genus" reg="Macrocheles">Macro.</tp:taxon-name-part> <tp:taxon-name-part taxon-name-part-type="species" reg="willowae">willowae</tp:taxon-name-part></tp:taxon-name> sp. n.</td><td rowspan="1" colspan="1">1</td><td rowspan="1" colspan="1">–</td></tr><tr><td rowspan="1" colspan="1">N055</td><td rowspan="1" colspan="1">
                  <italic><tp:taxon-name><tp:taxon-name-part taxon-name-part-type="genus" reg="Nicrophorus">Nicro.</tp:taxon-name-part> <tp:taxon-name-part taxon-name-part-type="species" reg="orbicollis">orbicollis</tp:taxon-name-part></tp:taxon-name></italic>
                </td><td rowspan="1" colspan="1">CAN, ON, Charleston Lake</td><td rowspan="1" colspan="1">
                  <named-content xmlns:xlink="http://www.w3.org/1999/xlink" content-type="dwc:verbatimCoordinates" xlink:type="simple"><named-content content-type="geo-json" specific-use="{&#34;type&#34;:&#34;Point&#34;,&#34;coordinates&#34;:[-76.072000,44.500000]}" id="NCID0EJDBG" xlink:type="simple">44.500, -76.072</named-content></named-content>
                </td><td rowspan="1" colspan="1">30.vii.08</td><td rowspan="1" colspan="1">
                  <italic><tp:taxon-name><tp:taxon-name-part taxon-name-part-type="genus" reg="Macrocheles">Macro.</tp:taxon-name-part> <tp:taxon-name-part taxon-name-part-type="species" reg="willowae">willowae</tp:taxon-name-part></tp:taxon-name></italic> sp. n.</td><td rowspan="1" colspan="1">3</td><td rowspan="1" colspan="1">–</td></tr><tr><td rowspan="1" colspan="1">N057</td><td rowspan="1" colspan="1">
                  <italic><tp:taxon-name><tp:taxon-name-part taxon-name-part-type="genus" reg="Nicrophorus">Nicro.</tp:taxon-name-part> <tp:taxon-name-part taxon-name-part-type="species" reg="defodiens">defodiens</tp:taxon-name-part></tp:taxon-name></italic>
                </td><td rowspan="1" colspan="1">CAN, ON, Algonquin P.P. 1</td><td rowspan="1" colspan="1">
                  <named-content xmlns:xlink="http://www.w3.org/1999/xlink" content-type="dwc:verbatimCoordinates" xlink:type="simple"><named-content content-type="geo-json" specific-use="{&#34;type&#34;:&#34;Point&#34;,&#34;coordinates&#34;:[-77.605000,45.902000]}" id="NCID0EDFBG" xlink:type="simple">45.902, -77.605</named-content></named-content>
                </td><td rowspan="1" colspan="1">29.vii.08</td><td rowspan="1" colspan="1">
                  <italic><tp:taxon-name><tp:taxon-name-part taxon-name-part-type="genus" reg="Macrocheles">Macro.</tp:taxon-name-part> <tp:taxon-name-part taxon-name-part-type="species" reg="willowae">willowae</tp:taxon-name-part></tp:taxon-name></italic> sp. n.</td><td rowspan="1" colspan="1">1</td><td rowspan="1" colspan="1">–</td></tr><tr><td rowspan="1" colspan="1">N058</td><td rowspan="1" colspan="1">
                  <italic><tp:taxon-name><tp:taxon-name-part taxon-name-part-type="genus" reg="Nicrophorus">Nicro.</tp:taxon-name-part> <tp:taxon-name-part taxon-name-part-type="species" reg="defodiens">defodiens</tp:taxon-name-part></tp:taxon-name></italic>
                </td><td rowspan="1" colspan="1">CAN, ON, Algonquin P.P. 1</td><td rowspan="1" colspan="1">
                  <named-content xmlns:xlink="http://www.w3.org/1999/xlink" content-type="dwc:verbatimCoordinates" xlink:type="simple"><named-content content-type="geo-json" specific-use="{&#34;type&#34;:&#34;Point&#34;,&#34;coordinates&#34;:[-77.605000,45.902000]}" id="NCID0E4GBG" xlink:type="simple">45.902, -77.605</named-content></named-content>
                </td><td rowspan="1" colspan="1">29.vii.08</td><td rowspan="1" colspan="1">
                  <italic><tp:taxon-name><tp:taxon-name-part taxon-name-part-type="genus" reg="Macrocheles">Macro.</tp:taxon-name-part> <tp:taxon-name-part taxon-name-part-type="species" reg="willowae">willowae</tp:taxon-name-part></tp:taxon-name></italic> sp. n.</td><td rowspan="1" colspan="1">2</td><td rowspan="1" colspan="1">–</td></tr><tr><td rowspan="1" colspan="1">N060</td><td rowspan="1" colspan="1">
                  <italic><tp:taxon-name><tp:taxon-name-part taxon-name-part-type="genus" reg="Nicrophorus">Nicro.</tp:taxon-name-part> <tp:taxon-name-part taxon-name-part-type="species" reg="defodiens">defodiens</tp:taxon-name-part></tp:taxon-name></italic>
                </td><td rowspan="1" colspan="1">CAN, ON, Algonquin P.P. 1</td><td rowspan="1" colspan="1">
                  <named-content xmlns:xlink="http://www.w3.org/1999/xlink" content-type="dwc:verbatimCoordinates" xlink:type="simple"><named-content content-type="geo-json" specific-use="{&#34;type&#34;:&#34;Point&#34;,&#34;coordinates&#34;:[-77.605000,45.902000]}" id="NCID0EXIBG" xlink:type="simple">45.902, -77.605</named-content></named-content>
                </td><td rowspan="1" colspan="1">29.vii.08</td><td rowspan="1" colspan="1">
                  <italic><tp:taxon-name><tp:taxon-name-part taxon-name-part-type="genus" reg="Macrocheles">Macro.</tp:taxon-name-part> <tp:taxon-name-part taxon-name-part-type="species" reg="willowae">willowae</tp:taxon-name-part></tp:taxon-name></italic> sp. n.</td><td rowspan="1" colspan="1">2</td><td rowspan="1" colspan="1">–</td></tr><tr><td rowspan="1" colspan="1">N061</td><td rowspan="1" colspan="1">
                  <italic><tp:taxon-name><tp:taxon-name-part taxon-name-part-type="genus" reg="Nicrophorus">Nicro.</tp:taxon-name-part> <tp:taxon-name-part taxon-name-part-type="species" reg="defodiens">defodiens</tp:taxon-name-part></tp:taxon-name></italic>
                </td><td rowspan="1" colspan="1">CAN, ON, Algonquin P.P. 1</td><td rowspan="1" colspan="1">
                  <named-content xmlns:xlink="http://www.w3.org/1999/xlink" content-type="dwc:verbatimCoordinates" xlink:type="simple"><named-content content-type="geo-json" specific-use="{&#34;type&#34;:&#34;Point&#34;,&#34;coordinates&#34;:[-77.605000,45.902000]}" id="NCID0ERKBG" xlink:type="simple">45.902, -77.605</named-content></named-content>
                </td><td rowspan="1" colspan="1">29.vii.08</td><td rowspan="1" colspan="1">
                  <italic><tp:taxon-name><tp:taxon-name-part taxon-name-part-type="genus" reg="Macrocheles">Macro.</tp:taxon-name-part> <tp:taxon-name-part taxon-name-part-type="species" reg="willowae">willowae</tp:taxon-name-part></tp:taxon-name></italic> sp. n.</td><td rowspan="1" colspan="1">5</td><td rowspan="1" colspan="1">–</td></tr><tr><td rowspan="1" colspan="1">N062</td><td rowspan="1" colspan="1">
                  <italic><tp:taxon-name><tp:taxon-name-part taxon-name-part-type="genus" reg="Nicrophorus">Nicro.</tp:taxon-name-part> <tp:taxon-name-part taxon-name-part-type="species" reg="defodiens">defodiens</tp:taxon-name-part></tp:taxon-name></italic>
                </td><td rowspan="1" colspan="1">CAN, ON, Algonquin P.P. 1</td><td rowspan="1" colspan="1">
                  <named-content xmlns:xlink="http://www.w3.org/1999/xlink" content-type="dwc:verbatimCoordinates" xlink:type="simple"><named-content content-type="geo-json" specific-use="{&#34;type&#34;:&#34;Point&#34;,&#34;coordinates&#34;:[-77.605000,45.902000]}" id="NCID0ELMBG" xlink:type="simple">45.902, -77.605</named-content></named-content>
                </td><td rowspan="1" colspan="1">29.vii.08</td><td rowspan="1" colspan="1">
                  <italic><tp:taxon-name><tp:taxon-name-part taxon-name-part-type="genus" reg="Macrocheles">Macro.</tp:taxon-name-part> <tp:taxon-name-part taxon-name-part-type="species" reg="willowae">willowae</tp:taxon-name-part></tp:taxon-name></italic> sp. n.</td><td rowspan="1" colspan="1">3</td><td rowspan="1" colspan="1">–</td></tr><tr><td rowspan="1" colspan="1">N068</td><td rowspan="1" colspan="1">
                  <italic><tp:taxon-name><tp:taxon-name-part taxon-name-part-type="genus" reg="Nicrophorus">Nicro.</tp:taxon-name-part> <tp:taxon-name-part taxon-name-part-type="species" reg="defodiens">defodiens</tp:taxon-name-part></tp:taxon-name></italic>
                </td><td rowspan="1" colspan="1">CAN, ON, Algonquin P.P. 1</td><td rowspan="1" colspan="1">
                  <named-content xmlns:xlink="http://www.w3.org/1999/xlink" content-type="dwc:verbatimCoordinates" xlink:type="simple"><named-content content-type="geo-json" specific-use="{&#34;type&#34;:&#34;Point&#34;,&#34;coordinates&#34;:[-77.605000,45.902000]}" id="NCID0EFOBG" xlink:type="simple">45.902, -77.605</named-content></named-content>
                </td><td rowspan="1" colspan="1">29.vii.08</td><td rowspan="1" colspan="1">
                  <italic><tp:taxon-name><tp:taxon-name-part taxon-name-part-type="genus" reg="Macrocheles">Macro.</tp:taxon-name-part> <tp:taxon-name-part taxon-name-part-type="species" reg="willowae">willowae</tp:taxon-name-part></tp:taxon-name></italic> sp. n.</td><td rowspan="1" colspan="1">9</td><td rowspan="1" colspan="1">–</td></tr><tr><td rowspan="1" colspan="1">N069</td><td rowspan="1" colspan="1">
                  <italic><tp:taxon-name><tp:taxon-name-part taxon-name-part-type="genus" reg="Nicrophorus">Nicro.</tp:taxon-name-part> <tp:taxon-name-part taxon-name-part-type="species" reg="orbicollis">orbicollis</tp:taxon-name-part></tp:taxon-name></italic>
                </td><td rowspan="1" colspan="1">CAN, ON, Charleston Lake</td><td rowspan="1" colspan="1">
                  <named-content xmlns:xlink="http://www.w3.org/1999/xlink" content-type="dwc:verbatimCoordinates" xlink:type="simple"><named-content content-type="geo-json" specific-use="{&#34;type&#34;:&#34;Point&#34;,&#34;coordinates&#34;:[-76.072000,44.500000]}" id="NCID0E6PBG" xlink:type="simple">44.500, -76.072</named-content></named-content>
                </td><td rowspan="1" colspan="1">12.viii.08</td><td rowspan="1" colspan="1">
                  <italic><tp:taxon-name><tp:taxon-name-part taxon-name-part-type="genus" reg="Macrocheles">Macro.</tp:taxon-name-part> <tp:taxon-name-part taxon-name-part-type="species" reg="willowae">willowae</tp:taxon-name-part></tp:taxon-name></italic> sp. n.</td><td rowspan="1" colspan="1">1</td><td rowspan="1" colspan="1">–</td></tr><tr><td rowspan="1" colspan="1">N075</td><td rowspan="1" colspan="1">
                  <italic><tp:taxon-name><tp:taxon-name-part taxon-name-part-type="genus" reg="Nicrophorus">Nicro.</tp:taxon-name-part> <tp:taxon-name-part taxon-name-part-type="species" reg="orbicollis">orbicollis</tp:taxon-name-part></tp:taxon-name></italic>
                </td><td rowspan="1" colspan="1">CAN, ON, Frontenac</td><td rowspan="1" colspan="1">
                  <named-content xmlns:xlink="http://www.w3.org/1999/xlink" content-type="dwc:verbatimCoordinates" xlink:type="simple"><named-content content-type="geo-json" specific-use="{&#34;type&#34;:&#34;Point&#34;,&#34;coordinates&#34;:[-76.577000,44.447000]}" id="NCID0EZRBG" xlink:type="simple">44.447, -76.577</named-content></named-content>
                </td><td rowspan="1" colspan="1">26.viii.08</td><td rowspan="1" colspan="1">
                  <italic><tp:taxon-name><tp:taxon-name-part taxon-name-part-type="genus" reg="Macrocheles">Macro.</tp:taxon-name-part> <tp:taxon-name-part taxon-name-part-type="species" reg="willowae">willowae</tp:taxon-name-part></tp:taxon-name></italic> sp. n.</td><td rowspan="1" colspan="1">1</td><td rowspan="1" colspan="1">–</td></tr><tr><td rowspan="1" colspan="1">N081</td><td rowspan="1" colspan="1">
                  <italic><tp:taxon-name><tp:taxon-name-part taxon-name-part-type="genus" reg="Nicrophorus">Nicro.</tp:taxon-name-part> <tp:taxon-name-part taxon-name-part-type="species" reg="carolinus">carolinus</tp:taxon-name-part></tp:taxon-name></italic>
                </td><td rowspan="1" colspan="1">USA, FL, Highlands Co, Lake Placid</td><td rowspan="1" colspan="1">
                  <named-content xmlns:xlink="http://www.w3.org/1999/xlink" content-type="dwc:verbatimCoordinates" xlink:type="simple"><named-content content-type="geo-json" specific-use="{&#34;type&#34;:&#34;Point&#34;,&#34;coordinates&#34;:[-81.352000,27.181000]}" id="NCID0ETTBG" xlink:type="simple">27.181, -81.352</named-content></named-content>
                </td><td rowspan="1" colspan="1">10.iii.2009</td><td rowspan="1" colspan="1">
                  <italic><tp:taxon-name><tp:taxon-name-part taxon-name-part-type="genus" reg="Macrocheles">Macro.</tp:taxon-name-part> <tp:taxon-name-part taxon-name-part-type="species" reg="kaiju">kaiju</tp:taxon-name-part></tp:taxon-name></italic> sp. n.</td><td rowspan="1" colspan="1">4</td><td rowspan="1" colspan="1">
                  <ext-link xmlns:xlink="http://www.w3.org/1999/xlink" ext-link-type="gen" xlink:href="MF192750" xlink:type="simple">MF192750</ext-link>
                </td></tr><tr><td rowspan="1" colspan="1">N081</td><td rowspan="1" colspan="1">
                  <italic><tp:taxon-name><tp:taxon-name-part taxon-name-part-type="genus" reg="Nicrophorus">Nicro.</tp:taxon-name-part> <tp:taxon-name-part taxon-name-part-type="species" reg="carolinus">carolinus</tp:taxon-name-part></tp:taxon-name></italic>
                </td><td rowspan="1" colspan="1">USA, FL, Highlands Co, Lake Placid</td><td rowspan="1" colspan="1">
                  <named-content xmlns:xlink="http://www.w3.org/1999/xlink" content-type="dwc:verbatimCoordinates" xlink:type="simple"><named-content content-type="geo-json" specific-use="{&#34;type&#34;:&#34;Point&#34;,&#34;coordinates&#34;:[-81.352000,27.181000]}" id="NCID0ETVBG" xlink:type="simple">27.181, -81.352</named-content></named-content>
                </td><td rowspan="1" colspan="1">10.iii.2009</td><td rowspan="1" colspan="1">
                  <italic><tp:taxon-name><tp:taxon-name-part taxon-name-part-type="genus" reg="Macrocheles">Macro.</tp:taxon-name-part> <tp:taxon-name-part taxon-name-part-type="species" reg="willowae">willowae</tp:taxon-name-part></tp:taxon-name></italic> sp. n.</td><td rowspan="1" colspan="1">9</td><td rowspan="1" colspan="1">
                  <ext-link xmlns:xlink="http://www.w3.org/1999/xlink" ext-link-type="gen" xlink:href="MF192743" xlink:type="simple">MF192743</ext-link>
                </td></tr><tr><td rowspan="1" colspan="1">N086</td><td rowspan="1" colspan="1">
                  <italic><tp:taxon-name><tp:taxon-name-part taxon-name-part-type="genus" reg="Nicrophorus">Nicro.</tp:taxon-name-part> <tp:taxon-name-part taxon-name-part-type="species" reg="orbicollis">orbicollis</tp:taxon-name-part></tp:taxon-name></italic>
                </td><td rowspan="1" colspan="1">CAN, ON, Windsor, Elgin St.</td><td rowspan="1" colspan="1">
                  <named-content xmlns:xlink="http://www.w3.org/1999/xlink" content-type="dwc:verbatimCoordinates" xlink:type="simple"><named-content content-type="geo-json" specific-use="{&#34;type&#34;:&#34;Point&#34;,&#34;coordinates&#34;:[-83.057000,42.261000]}" id="NCID0ETXBG" xlink:type="simple">42.261, -83.057</named-content></named-content>
                </td><td rowspan="1" colspan="1">18.vi.2009</td><td rowspan="1" colspan="1">
                  <italic><tp:taxon-name><tp:taxon-name-part taxon-name-part-type="genus" reg="Macrocheles">Macro.</tp:taxon-name-part> <tp:taxon-name-part taxon-name-part-type="species" reg="willowae">willowae</tp:taxon-name-part></tp:taxon-name></italic> sp. n.</td><td rowspan="1" colspan="1">1</td><td rowspan="1" colspan="1">–</td></tr><tr><td rowspan="1" colspan="1">N088</td><td rowspan="1" colspan="1">
                  <italic><tp:taxon-name><tp:taxon-name-part taxon-name-part-type="genus" reg="Nicrophorus">Nicro.</tp:taxon-name-part> <tp:taxon-name-part taxon-name-part-type="species" reg="orbicollis">orbicollis</tp:taxon-name-part></tp:taxon-name></italic>
                </td><td rowspan="1" colspan="1">CAN, ON, Hwy 132, Dacre</td><td rowspan="1" colspan="1">
                  <named-content xmlns:xlink="http://www.w3.org/1999/xlink" content-type="dwc:verbatimCoordinates" xlink:type="simple"><named-content content-type="geo-json" specific-use="{&#34;type&#34;:&#34;Point&#34;,&#34;coordinates&#34;:[-76.988000,45.369000]}" id="NCID0ENZBG" xlink:type="simple">45.369, -76.988</named-content></named-content>
                </td><td rowspan="1" colspan="1">25.vi.2009</td><td rowspan="1" colspan="1">
                  <italic><tp:taxon-name><tp:taxon-name-part taxon-name-part-type="genus" reg="Macrocheles">Macro.</tp:taxon-name-part> <tp:taxon-name-part taxon-name-part-type="species" reg="willowae">willowae</tp:taxon-name-part></tp:taxon-name></italic> sp. n.</td><td rowspan="1" colspan="1">10</td><td rowspan="1" colspan="1">–</td></tr><tr><td rowspan="1" colspan="1">N089</td><td rowspan="1" colspan="1">
                  <italic><tp:taxon-name><tp:taxon-name-part taxon-name-part-type="genus" reg="Nicrophorus">Nicro.</tp:taxon-name-part> <tp:taxon-name-part taxon-name-part-type="species" reg="orbicollis">orbicollis</tp:taxon-name-part></tp:taxon-name></italic>
                </td><td rowspan="1" colspan="1">CAN, ON, Carbine Rd.</td><td rowspan="1" colspan="1">
                  <named-content xmlns:xlink="http://www.w3.org/1999/xlink" content-type="dwc:verbatimCoordinates" xlink:type="simple"><named-content content-type="geo-json" specific-use="{&#34;type&#34;:&#34;Point&#34;,&#34;coordinates&#34;:[-76.371000,45.330000]}" id="NCID0EH2BG" xlink:type="simple">45.33, -76.371</named-content></named-content>
                </td><td rowspan="1" colspan="1">25.vi.2009</td><td rowspan="1" colspan="1">
                  <italic><tp:taxon-name><tp:taxon-name-part taxon-name-part-type="genus" reg="Macrocheles">Macro.</tp:taxon-name-part> <tp:taxon-name-part taxon-name-part-type="species" reg="willowae">willowae</tp:taxon-name-part></tp:taxon-name></italic> sp. n.</td><td rowspan="1" colspan="1">9</td><td rowspan="1" colspan="1">–</td></tr><tr><td rowspan="1" colspan="1">N104</td><td rowspan="1" colspan="1">
                  <italic><tp:taxon-name><tp:taxon-name-part taxon-name-part-type="genus" reg="Nicrophorus">Nicro.</tp:taxon-name-part> <tp:taxon-name-part taxon-name-part-type="species" reg="defodiens">defodiens</tp:taxon-name-part></tp:taxon-name></italic>
                </td><td rowspan="1" colspan="1">CAN, BC, Prince George, nr. UNBC</td><td rowspan="1" colspan="1">
                  <named-content xmlns:xlink="http://www.w3.org/1999/xlink" content-type="dwc:verbatimCoordinates" xlink:type="simple"><named-content content-type="geo-json" specific-use="{&#34;type&#34;:&#34;Point&#34;,&#34;coordinates&#34;:[-122.783000,53.904000]}" id="NCID0EB4BG" xlink:type="simple">53.904, -122.783</named-content></named-content>
                </td><td rowspan="1" colspan="1">12.vi.2009</td><td rowspan="1" colspan="1">
                  <italic><tp:taxon-name><tp:taxon-name-part taxon-name-part-type="genus" reg="Macrocheles">Macro.</tp:taxon-name-part> <tp:taxon-name-part taxon-name-part-type="species" reg="willowae">willowae</tp:taxon-name-part></tp:taxon-name></italic> sp. n.</td><td rowspan="1" colspan="1">1</td><td rowspan="1" colspan="1">–</td></tr><tr><td rowspan="1" colspan="1">N110</td><td rowspan="1" colspan="1">
                  <italic><tp:taxon-name><tp:taxon-name-part taxon-name-part-type="genus" reg="Nicrophorus">Nicro.</tp:taxon-name-part> <tp:taxon-name-part taxon-name-part-type="species" reg="defodiens">defodiens</tp:taxon-name-part></tp:taxon-name></italic>
                </td><td rowspan="1" colspan="1">CAN, BC, Prince George, nr. UNBC</td><td rowspan="1" colspan="1">
                  <named-content xmlns:xlink="http://www.w3.org/1999/xlink" content-type="dwc:verbatimCoordinates" xlink:type="simple"><named-content content-type="geo-json" specific-use="{&#34;type&#34;:&#34;Point&#34;,&#34;coordinates&#34;:[-122.783000,53.904000]}" id="NCID0E25BG" xlink:type="simple">53.904, -122.783</named-content></named-content>
                </td><td rowspan="1" colspan="1">12.vi.2009</td><td rowspan="1" colspan="1">
                  <italic><tp:taxon-name><tp:taxon-name-part taxon-name-part-type="genus" reg="Macrocheles">Macro.</tp:taxon-name-part> <tp:taxon-name-part taxon-name-part-type="species" reg="willowae">willowae</tp:taxon-name-part></tp:taxon-name></italic> sp. n.</td><td rowspan="1" colspan="1">1</td><td rowspan="1" colspan="1">–</td></tr><tr><td rowspan="1" colspan="1">N113</td><td rowspan="1" colspan="1">
                  <italic><tp:taxon-name><tp:taxon-name-part taxon-name-part-type="genus" reg="Nicrophorus">Nicro.</tp:taxon-name-part> <tp:taxon-name-part taxon-name-part-type="species" reg="defodiens">defodiens</tp:taxon-name-part></tp:taxon-name></italic>
                </td><td rowspan="1" colspan="1">CAN, BC, Prince George, nr. UNBC</td><td rowspan="1" colspan="1">
                  <named-content xmlns:xlink="http://www.w3.org/1999/xlink" content-type="dwc:verbatimCoordinates" xlink:type="simple"><named-content content-type="geo-json" specific-use="{&#34;type&#34;:&#34;Point&#34;,&#34;coordinates&#34;:[-122.783000,53.904000]}" id="NCID0EWAAI" xlink:type="simple">53.904, -122.783</named-content></named-content>
                </td><td rowspan="1" colspan="1">12.vi.2009</td><td rowspan="1" colspan="1">
                  <italic><tp:taxon-name><tp:taxon-name-part taxon-name-part-type="genus" reg="Macrocheles">Macro.</tp:taxon-name-part> <tp:taxon-name-part taxon-name-part-type="species" reg="willowae">willowae</tp:taxon-name-part></tp:taxon-name></italic> sp. n.</td><td rowspan="1" colspan="1">4</td><td rowspan="1" colspan="1">
                  <ext-link xmlns:xlink="http://www.w3.org/1999/xlink" ext-link-type="gen" xlink:href="MF192748" xlink:type="simple">MF192748</ext-link>
                </td></tr><tr><td rowspan="1" colspan="1">N114</td><td rowspan="1" colspan="1">
                  <italic><tp:taxon-name><tp:taxon-name-part taxon-name-part-type="genus" reg="Nicrophorus">Nicro.</tp:taxon-name-part> <tp:taxon-name-part taxon-name-part-type="species" reg="orbicollis">orbicollis</tp:taxon-name-part></tp:taxon-name></italic>
                </td><td rowspan="1" colspan="1">CAN, PEI, Wellington, Route 2</td><td rowspan="1" colspan="1">
                  <named-content xmlns:xlink="http://www.w3.org/1999/xlink" content-type="dwc:verbatimCoordinates" xlink:type="simple"><named-content content-type="geo-json" specific-use="{&#34;type&#34;:&#34;Point&#34;,&#34;coordinates&#34;:[-63.949000,46.452000]}" id="NCID0EWCAI" xlink:type="simple">46.452, -63.949</named-content></named-content>
                </td><td rowspan="1" colspan="1">06.vii.2009</td><td rowspan="1" colspan="1">
                  <italic><tp:taxon-name><tp:taxon-name-part taxon-name-part-type="genus" reg="Macrocheles">Macro.</tp:taxon-name-part> <tp:taxon-name-part taxon-name-part-type="species" reg="willowae">willowae</tp:taxon-name-part></tp:taxon-name></italic> sp. n.</td><td rowspan="1" colspan="1">8</td><td rowspan="1" colspan="1">–</td></tr><tr><td rowspan="1" colspan="1">N115</td><td rowspan="1" colspan="1">
                  <italic><tp:taxon-name><tp:taxon-name-part taxon-name-part-type="genus" reg="Nicrophorus">Nicro.</tp:taxon-name-part> <tp:taxon-name-part taxon-name-part-type="species" reg="orbicollis">orbicollis</tp:taxon-name-part></tp:taxon-name></italic>
                </td><td rowspan="1" colspan="1">CAN, PEI, Wellington, Route 2</td><td rowspan="1" colspan="1">
                  <named-content xmlns:xlink="http://www.w3.org/1999/xlink" content-type="dwc:verbatimCoordinates" xlink:type="simple"><named-content content-type="geo-json" specific-use="{&#34;type&#34;:&#34;Point&#34;,&#34;coordinates&#34;:[-63.949000,46.452000]}" id="NCID0EQEAI" xlink:type="simple">46.452, -63.949</named-content></named-content>
                </td><td rowspan="1" colspan="1">06.vii.2009</td><td rowspan="1" colspan="1">
                  <italic><tp:taxon-name><tp:taxon-name-part taxon-name-part-type="genus" reg="Macrocheles">Macro.</tp:taxon-name-part> <tp:taxon-name-part taxon-name-part-type="species" reg="willowae">willowae</tp:taxon-name-part></tp:taxon-name></italic> sp. n.</td><td rowspan="1" colspan="1">7</td><td rowspan="1" colspan="1">–</td></tr><tr><td rowspan="1" colspan="1">N116</td><td rowspan="1" colspan="1">
                  <italic><tp:taxon-name><tp:taxon-name-part taxon-name-part-type="genus" reg="Nicrophorus">Nicro.</tp:taxon-name-part> <tp:taxon-name-part taxon-name-part-type="species" reg="orbicollis">orbicollis</tp:taxon-name-part></tp:taxon-name></italic>
                </td><td rowspan="1" colspan="1">CAN, PEI, Wellington, Route 2</td><td rowspan="1" colspan="1">
                  <named-content xmlns:xlink="http://www.w3.org/1999/xlink" content-type="dwc:verbatimCoordinates" xlink:type="simple"><named-content content-type="geo-json" specific-use="{&#34;type&#34;:&#34;Point&#34;,&#34;coordinates&#34;:[-63.949000,46.452000]}" id="NCID0EKGAI" xlink:type="simple">46.452, -63.949</named-content></named-content>
                </td><td rowspan="1" colspan="1">06.vii.2009</td><td rowspan="1" colspan="1">
                  <italic><tp:taxon-name><tp:taxon-name-part taxon-name-part-type="genus" reg="Macrocheles">Macro.</tp:taxon-name-part> <tp:taxon-name-part taxon-name-part-type="species" reg="praedafimetorum">praedafimetorum</tp:taxon-name-part></tp:taxon-name></italic>
                </td><td rowspan="1" colspan="1">1</td><td rowspan="1" colspan="1">
                  <ext-link xmlns:xlink="http://www.w3.org/1999/xlink" ext-link-type="gen" xlink:href="MF192754" xlink:type="simple">MF192754</ext-link>
                </td></tr><tr><td rowspan="1" colspan="1">N116</td><td rowspan="1" colspan="1">
                  <italic><tp:taxon-name><tp:taxon-name-part taxon-name-part-type="genus" reg="Nicrophorus">Nicro.</tp:taxon-name-part> <tp:taxon-name-part taxon-name-part-type="species" reg="orbicollis">orbicollis</tp:taxon-name-part></tp:taxon-name></italic>
                </td><td rowspan="1" colspan="1">CAN, PEI, Wellington, Route 2</td><td rowspan="1" colspan="1">
                  <named-content xmlns:xlink="http://www.w3.org/1999/xlink" content-type="dwc:verbatimCoordinates" xlink:type="simple"><named-content content-type="geo-json" specific-use="{&#34;type&#34;:&#34;Point&#34;,&#34;coordinates&#34;:[-63.949000,46.452000]}" id="NCID0EKIAI" xlink:type="simple">46.452, -63.949</named-content></named-content>
                </td><td rowspan="1" colspan="1">06.vii.2009</td><td rowspan="1" colspan="1">
                  <italic><tp:taxon-name><tp:taxon-name-part taxon-name-part-type="genus" reg="Macrocheles">Macro.</tp:taxon-name-part> <tp:taxon-name-part taxon-name-part-type="species" reg="willowae">willowae</tp:taxon-name-part></tp:taxon-name></italic> sp. n.</td><td rowspan="1" colspan="1">9</td><td rowspan="1" colspan="1">
                  <ext-link xmlns:xlink="http://www.w3.org/1999/xlink" ext-link-type="gen" xlink:href="MF192747" xlink:type="simple">MF192747</ext-link>
                </td></tr><tr><td rowspan="1" colspan="1">N136</td><td rowspan="1" colspan="1">
                  <italic><tp:taxon-name><tp:taxon-name-part taxon-name-part-type="genus" reg="Nicrophorus">Nicro.</tp:taxon-name-part> <tp:taxon-name-part taxon-name-part-type="species" reg="defodiens">defodiens</tp:taxon-name-part></tp:taxon-name></italic>
                </td><td rowspan="1" colspan="1">CAN, BC, Prince George, nr. UNBC</td><td rowspan="1" colspan="1">
                  <named-content xmlns:xlink="http://www.w3.org/1999/xlink" content-type="dwc:verbatimCoordinates" xlink:type="simple"><named-content content-type="geo-json" specific-use="{&#34;type&#34;:&#34;Point&#34;,&#34;coordinates&#34;:[-122.783000,53.904000]}" id="NCID0EKKAI" xlink:type="simple">53.904, -122.783</named-content></named-content>
                </td><td rowspan="1" colspan="1">12.vi.2009</td><td rowspan="1" colspan="1">
                  <italic><tp:taxon-name><tp:taxon-name-part taxon-name-part-type="genus" reg="Macrocheles">Macro.</tp:taxon-name-part> <tp:taxon-name-part taxon-name-part-type="species" reg="willowae">willowae</tp:taxon-name-part></tp:taxon-name></italic> sp. n.</td><td rowspan="1" colspan="1">1</td><td rowspan="1" colspan="1">
                  <ext-link xmlns:xlink="http://www.w3.org/1999/xlink" ext-link-type="gen" xlink:href="MF192749" xlink:type="simple">MF192749</ext-link>
                </td></tr><tr><td rowspan="1" colspan="1">N139</td><td rowspan="1" colspan="1">
                  <italic><tp:taxon-name><tp:taxon-name-part taxon-name-part-type="genus" reg="Nicrophorus">Nicro.</tp:taxon-name-part> <tp:taxon-name-part taxon-name-part-type="species" reg="orbicollis">orbicollis</tp:taxon-name-part></tp:taxon-name></italic>
                </td><td rowspan="1" colspan="1">CAN, ON, Carbine Rd.</td><td rowspan="1" colspan="1">
                  <named-content xmlns:xlink="http://www.w3.org/1999/xlink" content-type="dwc:verbatimCoordinates" xlink:type="simple"><named-content content-type="geo-json" specific-use="{&#34;type&#34;:&#34;Point&#34;,&#34;coordinates&#34;:[-76.371000,45.330000]}" id="NCID0EKMAI" xlink:type="simple">45.33, -76.371</named-content></named-content>
                </td><td rowspan="1" colspan="1">10.vii.2009</td><td rowspan="1" colspan="1">
                  <italic><tp:taxon-name><tp:taxon-name-part taxon-name-part-type="genus" reg="Macrocheles">Macro.</tp:taxon-name-part> <tp:taxon-name-part taxon-name-part-type="species" reg="willowae">willowae</tp:taxon-name-part></tp:taxon-name></italic> sp. n.</td><td rowspan="1" colspan="1">12</td><td rowspan="1" colspan="1">–</td></tr><tr><td rowspan="1" colspan="1">N143</td><td rowspan="1" colspan="1">
                  <italic><tp:taxon-name><tp:taxon-name-part taxon-name-part-type="genus" reg="Nicrophorus">Nicro.</tp:taxon-name-part> <tp:taxon-name-part taxon-name-part-type="species" reg="orbicollis">orbicollis</tp:taxon-name-part></tp:taxon-name></italic>
                </td><td rowspan="1" colspan="1">CAN, ON, Hamilton, Site 4-7</td><td rowspan="1" colspan="1"/><td rowspan="1" colspan="1">07.vii.2009</td><td rowspan="1" colspan="1">
                  <italic><tp:taxon-name><tp:taxon-name-part taxon-name-part-type="genus" reg="Macrocheles">Macro.</tp:taxon-name-part> <tp:taxon-name-part taxon-name-part-type="species" reg="willowae">willowae</tp:taxon-name-part></tp:taxon-name></italic> sp. n.</td><td rowspan="1" colspan="1">100</td><td rowspan="1" colspan="1">
                  <ext-link xmlns:xlink="http://www.w3.org/1999/xlink" ext-link-type="gen" xlink:href="MF192744" xlink:type="simple">MF192744</ext-link>
                </td></tr><tr><td rowspan="1" colspan="1">N145</td><td rowspan="1" colspan="1">
                  <italic><tp:taxon-name><tp:taxon-name-part taxon-name-part-type="genus" reg="Nicrophorus">Nicro.</tp:taxon-name-part> <tp:taxon-name-part taxon-name-part-type="species" reg="orbicollis">orbicollis</tp:taxon-name-part></tp:taxon-name></italic>
                </td><td rowspan="1" colspan="1">CAN, ON, Hamilton, Site 4-7</td><td rowspan="1" colspan="1"/><td rowspan="1" colspan="1">07.vii.2009</td><td rowspan="1" colspan="1">
                  <italic><tp:taxon-name><tp:taxon-name-part taxon-name-part-type="genus" reg="Macrocheles">Macro.</tp:taxon-name-part> <tp:taxon-name-part taxon-name-part-type="species" reg="willowae">willowae</tp:taxon-name-part></tp:taxon-name></italic> sp. n.</td><td rowspan="1" colspan="1">8</td><td rowspan="1" colspan="1">–</td></tr><tr><td rowspan="1" colspan="1">N147</td><td rowspan="1" colspan="1">
                  <italic><tp:taxon-name><tp:taxon-name-part taxon-name-part-type="genus" reg="Nicrophorus">Nicro.</tp:taxon-name-part> <tp:taxon-name-part taxon-name-part-type="species" reg="orbicollis">orbicollis</tp:taxon-name-part></tp:taxon-name></italic>
                </td><td rowspan="1" colspan="1">CAN, ON, Hamilton, Site 4-7</td><td rowspan="1" colspan="1"/><td rowspan="1" colspan="1">07.vii.2009</td><td rowspan="1" colspan="1">
                  <italic><tp:taxon-name><tp:taxon-name-part taxon-name-part-type="genus" reg="Macrocheles">Macro.</tp:taxon-name-part> <tp:taxon-name-part taxon-name-part-type="species" reg="willowae">willowae</tp:taxon-name-part></tp:taxon-name></italic> sp. n.</td><td rowspan="1" colspan="1">10</td><td rowspan="1" colspan="1">–</td></tr><tr><td rowspan="1" colspan="1">N153</td><td rowspan="1" colspan="1">
                  <italic><tp:taxon-name><tp:taxon-name-part taxon-name-part-type="genus" reg="Nicrophorus">Nicro.</tp:taxon-name-part> <tp:taxon-name-part taxon-name-part-type="species" reg="orbicollis">orbicollis</tp:taxon-name-part></tp:taxon-name></italic>
                </td><td rowspan="1" colspan="1">CAN, NS, Dartmouth, Wright’s Cove Rd.</td><td rowspan="1" colspan="1">
                  <named-content xmlns:xlink="http://www.w3.org/1999/xlink" content-type="dwc:verbatimCoordinates" xlink:type="simple"><named-content content-type="geo-json" specific-use="{&#34;type&#34;:&#34;Point&#34;,&#34;coordinates&#34;:[-63.611000,44.694000]}" id="NCID0E4SAI" xlink:type="simple">44.694, -63.611</named-content></named-content>
                </td><td rowspan="1" colspan="1">09.vii.2009</td><td rowspan="1" colspan="1">
                  <italic><tp:taxon-name><tp:taxon-name-part taxon-name-part-type="genus" reg="Macrocheles">Macro.</tp:taxon-name-part> <tp:taxon-name-part taxon-name-part-type="species" reg="willowae">willowae</tp:taxon-name-part></tp:taxon-name></italic> sp. n.</td><td rowspan="1" colspan="1">4</td><td rowspan="1" colspan="1">–</td></tr><tr><td rowspan="1" colspan="1">N160</td><td rowspan="1" colspan="1">
                  <italic><tp:taxon-name><tp:taxon-name-part taxon-name-part-type="genus" reg="Nicrophorus">Nicro.</tp:taxon-name-part> <tp:taxon-name-part taxon-name-part-type="species" reg="orbicollis">orbicollis</tp:taxon-name-part></tp:taxon-name></italic>
                </td><td rowspan="1" colspan="1">CAN, ON, Waterloo</td><td rowspan="1" colspan="1">
                  <named-content xmlns:xlink="http://www.w3.org/1999/xlink" content-type="dwc:verbatimCoordinates" xlink:type="simple"><named-content content-type="geo-json" specific-use="{&#34;type&#34;:&#34;Point&#34;,&#34;coordinates&#34;:[-80.211000,43.540000]}" id="NCID0EXUAI" xlink:type="simple">43.54, -80.211</named-content></named-content>
                </td><td rowspan="1" colspan="1">07.vii.2009</td><td rowspan="1" colspan="1">
                  <italic><tp:taxon-name><tp:taxon-name-part taxon-name-part-type="genus" reg="Macrocheles">Macro.</tp:taxon-name-part> <tp:taxon-name-part taxon-name-part-type="species" reg="willowae">willowae</tp:taxon-name-part></tp:taxon-name></italic> sp. n.</td><td rowspan="1" colspan="1">2</td><td rowspan="1" colspan="1">–</td></tr><tr><td rowspan="1" colspan="1">N161</td><td rowspan="1" colspan="1">
                  <italic><tp:taxon-name><tp:taxon-name-part taxon-name-part-type="genus" reg="Nicrophorus">Nicro.</tp:taxon-name-part> <tp:taxon-name-part taxon-name-part-type="species" reg="orbicollis">orbicollis</tp:taxon-name-part></tp:taxon-name></italic>
                </td><td rowspan="1" colspan="1">CAN, ON, Waterloo</td><td rowspan="1" colspan="1">
                  <named-content xmlns:xlink="http://www.w3.org/1999/xlink" content-type="dwc:verbatimCoordinates" xlink:type="simple"><named-content content-type="geo-json" specific-use="{&#34;type&#34;:&#34;Point&#34;,&#34;coordinates&#34;:[-80.211000,43.540000]}" id="NCID0ERWAI" xlink:type="simple">43.54, -80.211</named-content></named-content>
                </td><td rowspan="1" colspan="1">07.vii.2009</td><td rowspan="1" colspan="1">
                  <italic><tp:taxon-name><tp:taxon-name-part taxon-name-part-type="genus" reg="Macrocheles">Macro.</tp:taxon-name-part> <tp:taxon-name-part taxon-name-part-type="species" reg="willowae">willowae</tp:taxon-name-part></tp:taxon-name></italic> sp. n.</td><td rowspan="1" colspan="1">8</td><td rowspan="1" colspan="1">–</td></tr><tr><td rowspan="1" colspan="1">N165</td><td rowspan="1" colspan="1">
                  <italic><tp:taxon-name><tp:taxon-name-part taxon-name-part-type="genus" reg="Nicrophorus">Nicro.</tp:taxon-name-part> <tp:taxon-name-part taxon-name-part-type="species" reg="orbicollis">orbicollis</tp:taxon-name-part></tp:taxon-name></italic>
                </td><td rowspan="1" colspan="1">CAN, ON, Carbine Rd.</td><td rowspan="1" colspan="1">
                  <named-content xmlns:xlink="http://www.w3.org/1999/xlink" content-type="dwc:verbatimCoordinates" xlink:type="simple"><named-content content-type="geo-json" specific-use="{&#34;type&#34;:&#34;Point&#34;,&#34;coordinates&#34;:[-76.371000,45.330000]}" id="NCID0ELYAI" xlink:type="simple">45.33, -76.371</named-content></named-content>
                </td><td rowspan="1" colspan="1">23.vii.2009</td><td rowspan="1" colspan="1">
                  <italic><tp:taxon-name><tp:taxon-name-part taxon-name-part-type="genus" reg="Macrocheles">Macro.</tp:taxon-name-part> <tp:taxon-name-part taxon-name-part-type="species" reg="willowae">willowae</tp:taxon-name-part></tp:taxon-name></italic> sp. n.</td><td rowspan="1" colspan="1">17</td><td rowspan="1" colspan="1">–</td></tr><tr><td rowspan="1" colspan="1">N166</td><td rowspan="1" colspan="1">
                  <italic><tp:taxon-name><tp:taxon-name-part taxon-name-part-type="genus" reg="Nicrophorus">Nicro.</tp:taxon-name-part> <tp:taxon-name-part taxon-name-part-type="species" reg="orbicollis">orbicollis</tp:taxon-name-part></tp:taxon-name></italic>
                </td><td rowspan="1" colspan="1">CAN, ON, Carbine Rd.</td><td rowspan="1" colspan="1">
                  <named-content xmlns:xlink="http://www.w3.org/1999/xlink" content-type="dwc:verbatimCoordinates" xlink:type="simple"><named-content content-type="geo-json" specific-use="{&#34;type&#34;:&#34;Point&#34;,&#34;coordinates&#34;:[-76.371000,45.330000]}" id="NCID0EF1AI" xlink:type="simple">45.33, -76.371</named-content></named-content>
                </td><td rowspan="1" colspan="1">23.vii.2009</td><td rowspan="1" colspan="1">
                  <italic><tp:taxon-name><tp:taxon-name-part taxon-name-part-type="genus" reg="Macrocheles">Macro.</tp:taxon-name-part> <tp:taxon-name-part taxon-name-part-type="species" reg="willowae">willowae</tp:taxon-name-part></tp:taxon-name></italic> sp. n.</td><td rowspan="1" colspan="1">8</td><td rowspan="1" colspan="1">–</td></tr><tr><td rowspan="1" colspan="1">N167</td><td rowspan="1" colspan="1">
                  <italic><tp:taxon-name><tp:taxon-name-part taxon-name-part-type="genus" reg="Nicrophorus">Nicro.</tp:taxon-name-part> <tp:taxon-name-part taxon-name-part-type="species" reg="orbicollis">orbicollis</tp:taxon-name-part></tp:taxon-name></italic>
                </td><td rowspan="1" colspan="1">CAN, NS, Glenmont, Black Hole Rd.</td><td rowspan="1" colspan="1">
                  <named-content xmlns:xlink="http://www.w3.org/1999/xlink" content-type="dwc:verbatimCoordinates" xlink:type="simple"><named-content content-type="geo-json" specific-use="{&#34;type&#34;:&#34;Point&#34;,&#34;coordinates&#34;:[-64.296000,45.111000]}" id="NCID0E62AI" xlink:type="simple">45.111, -64.296</named-content></named-content>
                </td><td rowspan="1" colspan="1">17.vii.2009</td><td rowspan="1" colspan="1">
                  <italic><tp:taxon-name><tp:taxon-name-part taxon-name-part-type="genus" reg="Macrocheles">Macro.</tp:taxon-name-part> <tp:taxon-name-part taxon-name-part-type="species" reg="willowae">willowae</tp:taxon-name-part></tp:taxon-name></italic> sp. n.</td><td rowspan="1" colspan="1">9</td><td rowspan="1" colspan="1">–</td></tr><tr><td rowspan="1" colspan="1">N168</td><td rowspan="1" colspan="1">
                  <italic><tp:taxon-name><tp:taxon-name-part taxon-name-part-type="genus" reg="Nicrophorus">Nicro.</tp:taxon-name-part> <tp:taxon-name-part taxon-name-part-type="species" reg="orbicollis">orbicollis</tp:taxon-name-part></tp:taxon-name></italic>
                </td><td rowspan="1" colspan="1">CAN, NS, Cold Brook, Hwy 101</td><td rowspan="1" colspan="1">
                  <named-content xmlns:xlink="http://www.w3.org/1999/xlink" content-type="dwc:verbatimCoordinates" xlink:type="simple"><named-content content-type="geo-json" specific-use="{&#34;type&#34;:&#34;Point&#34;,&#34;coordinates&#34;:[-64.592000,45.079000]}" id="NCID0EZ4AI" xlink:type="simple">45.079, -64.592</named-content></named-content>
                </td><td rowspan="1" colspan="1">13.vii.2009</td><td rowspan="1" colspan="1">
                  <italic><tp:taxon-name><tp:taxon-name-part taxon-name-part-type="genus" reg="Macrocheles">Macro.</tp:taxon-name-part> <tp:taxon-name-part taxon-name-part-type="species" reg="willowae">willowae</tp:taxon-name-part></tp:taxon-name></italic> sp. n.</td><td rowspan="1" colspan="1">10</td><td rowspan="1" colspan="1">
                  <ext-link xmlns:xlink="http://www.w3.org/1999/xlink" ext-link-type="gen" xlink:href="MF192745" xlink:type="simple">MF192745</ext-link>
                </td></tr><tr><td rowspan="1" colspan="1">N169</td><td rowspan="1" colspan="1">
                  <italic><tp:taxon-name><tp:taxon-name-part taxon-name-part-type="genus" reg="Nicrophorus">Nicro.</tp:taxon-name-part> <tp:taxon-name-part taxon-name-part-type="species" reg="orbicollis">orbicollis</tp:taxon-name-part></tp:taxon-name></italic>
                </td><td rowspan="1" colspan="1">CAN, NS, Chipman</td><td rowspan="1" colspan="1">
                  <named-content xmlns:xlink="http://www.w3.org/1999/xlink" content-type="dwc:verbatimCoordinates" xlink:type="simple"><named-content content-type="geo-json" specific-use="{&#34;type&#34;:&#34;Point&#34;,&#34;coordinates&#34;:[-65.899000,46.174000]}" id="NCID0EZ6AI" xlink:type="simple">46.174, -65.899</named-content></named-content>
                </td><td rowspan="1" colspan="1">08.vii.2009</td><td rowspan="1" colspan="1">
                  <italic><tp:taxon-name><tp:taxon-name-part taxon-name-part-type="genus" reg="Macrocheles">Macro.</tp:taxon-name-part> <tp:taxon-name-part taxon-name-part-type="species" reg="willowae">willowae</tp:taxon-name-part></tp:taxon-name></italic> sp. n.</td><td rowspan="1" colspan="1">7</td><td rowspan="1" colspan="1">–</td></tr><tr><td rowspan="1" colspan="1">N174</td><td rowspan="1" colspan="1">
                  <italic><tp:taxon-name><tp:taxon-name-part taxon-name-part-type="genus" reg="Nicrophorus">Nicro.</tp:taxon-name-part> <tp:taxon-name-part taxon-name-part-type="species" reg="orbicollis">orbicollis</tp:taxon-name-part></tp:taxon-name></italic>
                </td><td rowspan="1" colspan="1">CAN, NS, Hantsport</td><td rowspan="1" colspan="1">
                  <named-content xmlns:xlink="http://www.w3.org/1999/xlink" content-type="dwc:verbatimCoordinates" xlink:type="simple"><named-content content-type="geo-json" specific-use="{&#34;type&#34;:&#34;Point&#34;,&#34;coordinates&#34;:[-64.184000,45.099000]}" id="NCID0ETBBI" xlink:type="simple">45.099, -64.184</named-content></named-content>
                </td><td rowspan="1" colspan="1">21.vii.2009</td><td rowspan="1" colspan="1">
                  <italic><tp:taxon-name><tp:taxon-name-part taxon-name-part-type="genus" reg="Macrocheles">Macro.</tp:taxon-name-part> <tp:taxon-name-part taxon-name-part-type="species" reg="willowae">willowae</tp:taxon-name-part></tp:taxon-name></italic> sp. n.</td><td rowspan="1" colspan="1">6</td><td rowspan="1" colspan="1">–</td></tr><tr><td rowspan="1" colspan="1">N178</td><td rowspan="1" colspan="1">
                  <italic><tp:taxon-name><tp:taxon-name-part taxon-name-part-type="genus" reg="Nicrophorus">Nicro.</tp:taxon-name-part> <tp:taxon-name-part taxon-name-part-type="species" reg="orbicollis">orbicollis</tp:taxon-name-part></tp:taxon-name></italic>
                </td><td rowspan="1" colspan="1">CAN, NS, East River off Hwy 329</td><td rowspan="1" colspan="1">
                  <named-content xmlns:xlink="http://www.w3.org/1999/xlink" content-type="dwc:verbatimCoordinates" xlink:type="simple"><named-content content-type="geo-json" specific-use="{&#34;type&#34;:&#34;Point&#34;,&#34;coordinates&#34;:[-64.164000,44.583000]}" id="NCID0ENDBI" xlink:type="simple">44.583, -64.164</named-content></named-content>
                </td><td rowspan="1" colspan="1">10.viii.2009</td><td rowspan="1" colspan="1">
                  <italic><tp:taxon-name><tp:taxon-name-part taxon-name-part-type="genus" reg="Macrocheles">Macro.</tp:taxon-name-part> <tp:taxon-name-part taxon-name-part-type="species" reg="willowae">willowae</tp:taxon-name-part></tp:taxon-name></italic> sp. n.</td><td rowspan="1" colspan="1">4</td><td rowspan="1" colspan="1">–</td></tr><tr><td rowspan="1" colspan="1">N180</td><td rowspan="1" colspan="1">
                  <italic><tp:taxon-name><tp:taxon-name-part taxon-name-part-type="genus" reg="Nicrophorus">Nicro.</tp:taxon-name-part> <tp:taxon-name-part taxon-name-part-type="species" reg="defodiens">defodiens</tp:taxon-name-part></tp:taxon-name></italic>
                </td><td rowspan="1" colspan="1">CAN, NS, Debert, Industrial Park</td><td rowspan="1" colspan="1">
                  <named-content xmlns:xlink="http://www.w3.org/1999/xlink" content-type="dwc:verbatimCoordinates" xlink:type="simple"><named-content content-type="geo-json" specific-use="{&#34;type&#34;:&#34;Point&#34;,&#34;coordinates&#34;:[-63.429000,45.428000]}" id="NCID0EHFBI" xlink:type="simple">45.428, -63.429</named-content></named-content>
                </td><td rowspan="1" colspan="1">05.viii.2009</td><td rowspan="1" colspan="1">
                  <italic><tp:taxon-name><tp:taxon-name-part taxon-name-part-type="genus" reg="Macrocheles">Macro.</tp:taxon-name-part> <tp:taxon-name-part taxon-name-part-type="species" reg="willowae">willowae</tp:taxon-name-part></tp:taxon-name></italic> sp. n.</td><td rowspan="1" colspan="1">3</td><td rowspan="1" colspan="1">–</td></tr><tr><td rowspan="1" colspan="1">N181</td><td rowspan="1" colspan="1">
                  <italic><tp:taxon-name><tp:taxon-name-part taxon-name-part-type="genus" reg="Nicrophorus">Nicro.</tp:taxon-name-part> <tp:taxon-name-part taxon-name-part-type="species" reg="orbicollis">orbicollis</tp:taxon-name-part></tp:taxon-name></italic>
                </td><td rowspan="1" colspan="1">CAN, ON, Carbine Rd.</td><td rowspan="1" colspan="1">
                  <named-content xmlns:xlink="http://www.w3.org/1999/xlink" content-type="dwc:verbatimCoordinates" xlink:type="simple"><named-content content-type="geo-json" specific-use="{&#34;type&#34;:&#34;Point&#34;,&#34;coordinates&#34;:[-76.371000,45.330000]}" id="NCID0EBHBI" xlink:type="simple">45.33, -76.371</named-content></named-content>
                </td><td rowspan="1" colspan="1">06.viii.2009</td><td rowspan="1" colspan="1">
                  <italic><tp:taxon-name><tp:taxon-name-part taxon-name-part-type="genus" reg="Macrocheles">Macro.</tp:taxon-name-part> <tp:taxon-name-part taxon-name-part-type="species" reg="willowae">willowae</tp:taxon-name-part></tp:taxon-name></italic> sp. n.</td><td rowspan="1" colspan="1">8</td><td rowspan="1" colspan="1">
                  <ext-link xmlns:xlink="http://www.w3.org/1999/xlink" ext-link-type="gen" xlink:href="MF192746" xlink:type="simple">MF192746</ext-link>
                </td></tr><tr><td rowspan="1" colspan="1">N185</td><td rowspan="1" colspan="1">
                  <italic><tp:taxon-name><tp:taxon-name-part taxon-name-part-type="genus" reg="Nicrophorus">Nicro.</tp:taxon-name-part> <tp:taxon-name-part taxon-name-part-type="species" reg="vespillo">vespillo</tp:taxon-name-part></tp:taxon-name></italic>
                </td><td rowspan="1" colspan="1">GER, Mooswald Forest, nr. Freiburg</td><td rowspan="1" colspan="1">
                  <named-content xmlns:xlink="http://www.w3.org/1999/xlink" content-type="dwc:verbatimCoordinates" xlink:type="simple"><named-content content-type="geo-json" specific-use="{&#34;type&#34;:&#34;Point&#34;,&#34;coordinates&#34;:[7.850000,48.000000]}" id="NCID0EBJBI" xlink:type="simple">48.0, 7.85</named-content></named-content>
                </td><td rowspan="1" colspan="1">vi.2009</td><td rowspan="1" colspan="1">
                  <italic><tp:taxon-name><tp:taxon-name-part taxon-name-part-type="genus" reg="Macrocheles">Macro.</tp:taxon-name-part> <tp:taxon-name-part taxon-name-part-type="species" reg="nataliae">nataliae</tp:taxon-name-part></tp:taxon-name></italic>
                </td><td rowspan="1" colspan="1">4</td><td rowspan="1" colspan="1">–</td></tr><tr><td rowspan="1" colspan="1">N186</td><td rowspan="1" colspan="1">
                  <italic><tp:taxon-name><tp:taxon-name-part taxon-name-part-type="genus" reg="Nicrophorus">Nicro.</tp:taxon-name-part> <tp:taxon-name-part taxon-name-part-type="species" reg="vespillo">vespillo</tp:taxon-name-part></tp:taxon-name></italic>
                </td><td rowspan="1" colspan="1">GER, Mooswald Forest, nr. Freiburg</td><td rowspan="1" colspan="1">
                  <named-content xmlns:xlink="http://www.w3.org/1999/xlink" content-type="dwc:verbatimCoordinates" xlink:type="simple"><named-content content-type="geo-json" specific-use="{&#34;type&#34;:&#34;Point&#34;,&#34;coordinates&#34;:[7.850000,48.000000]}" id="NCID0E2KBI" xlink:type="simple">48.0, 7.85</named-content></named-content>
                </td><td rowspan="1" colspan="1">vi.2009</td><td rowspan="1" colspan="1">
                  <italic><tp:taxon-name><tp:taxon-name-part taxon-name-part-type="genus" reg="Macrocheles">Macro.</tp:taxon-name-part> <tp:taxon-name-part taxon-name-part-type="species" reg="nataliae">nataliae</tp:taxon-name-part></tp:taxon-name></italic>
                </td><td rowspan="1" colspan="1">7</td><td rowspan="1" colspan="1">
                  <ext-link xmlns:xlink="http://www.w3.org/1999/xlink" ext-link-type="gen" xlink:href="MF192752" xlink:type="simple">MF192752</ext-link>
                </td></tr><tr><td rowspan="1" colspan="1">N187</td><td rowspan="1" colspan="1">
                  <italic><tp:taxon-name><tp:taxon-name-part taxon-name-part-type="genus" reg="Nicrophorus">Nicro.</tp:taxon-name-part> <tp:taxon-name-part taxon-name-part-type="species" reg="vespillo">vespillo</tp:taxon-name-part></tp:taxon-name></italic>
                </td><td rowspan="1" colspan="1">GER, Mooswald Forest, nr. Freiburg</td><td rowspan="1" colspan="1">
                  <named-content xmlns:xlink="http://www.w3.org/1999/xlink" content-type="dwc:verbatimCoordinates" xlink:type="simple"><named-content content-type="geo-json" specific-use="{&#34;type&#34;:&#34;Point&#34;,&#34;coordinates&#34;:[7.850000,48.000000]}" id="NCID0E2MBI" xlink:type="simple">48.0, 7.85</named-content></named-content>
                </td><td rowspan="1" colspan="1">vi.2009</td><td rowspan="1" colspan="1">
                  <italic><tp:taxon-name><tp:taxon-name-part taxon-name-part-type="genus" reg="Macrocheles">Macro.</tp:taxon-name-part> <tp:taxon-name-part taxon-name-part-type="species" reg="nataliae">nataliae</tp:taxon-name-part></tp:taxon-name></italic>
                </td><td rowspan="1" colspan="1">1</td><td rowspan="1" colspan="1">–</td></tr><tr><td rowspan="1" colspan="1">N188</td><td rowspan="1" colspan="1">
                  <italic><tp:taxon-name><tp:taxon-name-part taxon-name-part-type="genus" reg="Nicrophorus">Nicro.</tp:taxon-name-part> <tp:taxon-name-part taxon-name-part-type="species" reg="vespillo">vespillo</tp:taxon-name-part></tp:taxon-name></italic>
                </td><td rowspan="1" colspan="1">GER, Mooswald Forest, nr. Freiburg</td><td rowspan="1" colspan="1">
                  <named-content xmlns:xlink="http://www.w3.org/1999/xlink" content-type="dwc:verbatimCoordinates" xlink:type="simple"><named-content content-type="geo-json" specific-use="{&#34;type&#34;:&#34;Point&#34;,&#34;coordinates&#34;:[7.850000,48.000000]}" id="NCID0EVOBI" xlink:type="simple">48.0, 7.85</named-content></named-content>
                </td><td rowspan="1" colspan="1">vi.2009</td><td rowspan="1" colspan="1">
                  <italic><tp:taxon-name><tp:taxon-name-part taxon-name-part-type="genus" reg="Macrocheles">Macro.</tp:taxon-name-part> <tp:taxon-name-part taxon-name-part-type="species" reg="nataliae">nataliae</tp:taxon-name-part></tp:taxon-name></italic>
                </td><td rowspan="1" colspan="1">5</td><td rowspan="1" colspan="1">
                  <ext-link xmlns:xlink="http://www.w3.org/1999/xlink" ext-link-type="gen" xlink:href="MF192753" xlink:type="simple">MF192753</ext-link>
                </td></tr><tr><td rowspan="1" colspan="1">N191</td><td rowspan="1" colspan="1">
                  <italic><tp:taxon-name><tp:taxon-name-part taxon-name-part-type="genus" reg="Nicrophorus">Nicro.</tp:taxon-name-part> <tp:taxon-name-part taxon-name-part-type="species" reg="orbicollis">orbicollis</tp:taxon-name-part></tp:taxon-name></italic>
                </td><td rowspan="1" colspan="1">USA, CT, Bethany</td><td rowspan="1" colspan="1">
                  <named-content xmlns:xlink="http://www.w3.org/1999/xlink" content-type="dwc:verbatimCoordinates" xlink:type="simple"><named-content content-type="geo-json" specific-use="{&#34;type&#34;:&#34;Point&#34;,&#34;coordinates&#34;:[-72.961000,41.462000]}" id="NCID0EVQBI" xlink:type="simple">41.462, -72.961</named-content></named-content>
                </td><td rowspan="1" colspan="1">16.vii.2009</td><td rowspan="1" colspan="1">
                  <italic><tp:taxon-name><tp:taxon-name-part taxon-name-part-type="genus" reg="Macrocheles">Macro.</tp:taxon-name-part> <tp:taxon-name-part taxon-name-part-type="species" reg="willowae">willowae</tp:taxon-name-part></tp:taxon-name></italic> sp. n.</td><td rowspan="1" colspan="1">1</td><td rowspan="1" colspan="1">–</td></tr><tr><td rowspan="1" colspan="1">N192</td><td rowspan="1" colspan="1">
                  <italic><tp:taxon-name><tp:taxon-name-part taxon-name-part-type="genus" reg="Nicrophorus">Nicro.</tp:taxon-name-part> <tp:taxon-name-part taxon-name-part-type="species" reg="orbicollis">orbicollis</tp:taxon-name-part></tp:taxon-name></italic>
                </td><td rowspan="1" colspan="1">USA, CT, Bethany</td><td rowspan="1" colspan="1">
                  <named-content xmlns:xlink="http://www.w3.org/1999/xlink" content-type="dwc:verbatimCoordinates" xlink:type="simple"><named-content content-type="geo-json" specific-use="{&#34;type&#34;:&#34;Point&#34;,&#34;coordinates&#34;:[-72.961000,41.462000]}" id="NCID0EPSBI" xlink:type="simple">41.462, -72.961</named-content></named-content>
                </td><td rowspan="1" colspan="1">14.viii.2009</td><td rowspan="1" colspan="1">
                  <italic><tp:taxon-name><tp:taxon-name-part taxon-name-part-type="genus" reg="Macrocheles">Macro.</tp:taxon-name-part> <tp:taxon-name-part taxon-name-part-type="species" reg="willowae">willowae</tp:taxon-name-part></tp:taxon-name></italic> sp. n.</td><td rowspan="1" colspan="1">5</td><td rowspan="1" colspan="1">–</td></tr><tr><td rowspan="1" colspan="1">N216</td><td rowspan="1" colspan="1">
                  <italic><tp:taxon-name><tp:taxon-name-part taxon-name-part-type="genus" reg="Nicrophorus">Nicro.</tp:taxon-name-part> <tp:taxon-name-part taxon-name-part-type="species" reg="orbicollis">orbicollis</tp:taxon-name-part></tp:taxon-name></italic>
                </td><td rowspan="1" colspan="1">USA, NH, Durham</td><td rowspan="1" colspan="1">
                  <named-content xmlns:xlink="http://www.w3.org/1999/xlink" content-type="dwc:verbatimCoordinates" xlink:type="simple"><named-content content-type="geo-json" specific-use="{&#34;type&#34;:&#34;Point&#34;,&#34;coordinates&#34;:[-70.926000,43.134000]}" id="NCID0EJUBI" xlink:type="simple">43.134, -70.926</named-content></named-content>
                </td><td rowspan="1" colspan="1">07.vi.2009</td><td rowspan="1" colspan="1">
                  <italic><tp:taxon-name><tp:taxon-name-part taxon-name-part-type="genus" reg="Macrocheles">Macro.</tp:taxon-name-part> <tp:taxon-name-part taxon-name-part-type="species" reg="willowae">willowae</tp:taxon-name-part></tp:taxon-name></italic> sp. n.</td><td rowspan="1" colspan="1">215</td><td rowspan="1" colspan="1">–</td></tr><tr><td rowspan="1" colspan="1">N218</td><td rowspan="1" colspan="1">
                  <italic><tp:taxon-name><tp:taxon-name-part taxon-name-part-type="genus" reg="Nicrophorus">Nicro.</tp:taxon-name-part> <tp:taxon-name-part taxon-name-part-type="species" reg="orbicollis">orbicollis</tp:taxon-name-part></tp:taxon-name></italic>
                </td><td rowspan="1" colspan="1">USA, NH, Durham</td><td rowspan="1" colspan="1">
                  <named-content xmlns:xlink="http://www.w3.org/1999/xlink" content-type="dwc:verbatimCoordinates" xlink:type="simple"><named-content content-type="geo-json" specific-use="{&#34;type&#34;:&#34;Point&#34;,&#34;coordinates&#34;:[-70.926000,43.134000]}" id="NCID0EDWBI" xlink:type="simple">43.134, -70.926</named-content></named-content>
                </td><td rowspan="1" colspan="1">07.vi.2009</td><td rowspan="1" colspan="1">
                  <italic><tp:taxon-name><tp:taxon-name-part taxon-name-part-type="genus" reg="Macrocheles">Macro.</tp:taxon-name-part> <tp:taxon-name-part taxon-name-part-type="species" reg="willowae">willowae</tp:taxon-name-part></tp:taxon-name></italic> sp. n.</td><td rowspan="1" colspan="1">135</td><td rowspan="1" colspan="1">–</td></tr><tr><td rowspan="1" colspan="1">N222</td><td rowspan="1" colspan="1">
                  <italic><tp:taxon-name><tp:taxon-name-part taxon-name-part-type="genus" reg="Nicrophorus">Nicro.</tp:taxon-name-part> <tp:taxon-name-part taxon-name-part-type="species" reg="defodiens">defodiens</tp:taxon-name-part></tp:taxon-name></italic>
                </td><td rowspan="1" colspan="1">USA, NH, Durham</td><td rowspan="1" colspan="1">
                  <named-content xmlns:xlink="http://www.w3.org/1999/xlink" content-type="dwc:verbatimCoordinates" xlink:type="simple"><named-content content-type="geo-json" specific-use="{&#34;type&#34;:&#34;Point&#34;,&#34;coordinates&#34;:[-70.926000,43.134000]}" id="NCID0E4XBI" xlink:type="simple">43.134, -70.926</named-content></named-content>
                </td><td rowspan="1" colspan="1">07.vi.2009</td><td rowspan="1" colspan="1">
                  <italic><tp:taxon-name><tp:taxon-name-part taxon-name-part-type="genus" reg="Macrocheles">Macro.</tp:taxon-name-part> <tp:taxon-name-part taxon-name-part-type="species" reg="willowae">willowae</tp:taxon-name-part></tp:taxon-name></italic> sp. n.</td><td rowspan="1" colspan="1">30</td><td rowspan="1" colspan="1">–</td></tr><tr><td rowspan="1" colspan="1">N226</td><td rowspan="1" colspan="1">
                  <italic><tp:taxon-name><tp:taxon-name-part taxon-name-part-type="genus" reg="Nicrophorus">Nicro.</tp:taxon-name-part> <tp:taxon-name-part taxon-name-part-type="species" reg="orbicollis">orbicollis</tp:taxon-name-part></tp:taxon-name></italic>
                </td><td rowspan="1" colspan="1">USA, NH, Durham</td><td rowspan="1" colspan="1">
                  <named-content xmlns:xlink="http://www.w3.org/1999/xlink" content-type="dwc:verbatimCoordinates" xlink:type="simple"><named-content content-type="geo-json" specific-use="{&#34;type&#34;:&#34;Point&#34;,&#34;coordinates&#34;:[-70.926000,43.134000]}" id="NCID0EXZBI" xlink:type="simple">43.134, -70.926</named-content></named-content>
                </td><td rowspan="1" colspan="1">07.vi.2009</td><td rowspan="1" colspan="1">
                  <italic><tp:taxon-name><tp:taxon-name-part taxon-name-part-type="genus" reg="Macrocheles">Macro.</tp:taxon-name-part> <tp:taxon-name-part taxon-name-part-type="species" reg="willowae">willowae</tp:taxon-name-part></tp:taxon-name></italic> sp. n.</td><td rowspan="1" colspan="1">30</td><td rowspan="1" colspan="1">–</td></tr><tr><td rowspan="1" colspan="1">N228</td><td rowspan="1" colspan="1">
                  <italic><tp:taxon-name><tp:taxon-name-part taxon-name-part-type="genus" reg="Nicrophorus">Nicro.</tp:taxon-name-part> <tp:taxon-name-part taxon-name-part-type="species" reg="orbicollis">orbicollis</tp:taxon-name-part></tp:taxon-name></italic>
                </td><td rowspan="1" colspan="1">USA, NH, Durham</td><td rowspan="1" colspan="1">
                  <named-content xmlns:xlink="http://www.w3.org/1999/xlink" content-type="dwc:verbatimCoordinates" xlink:type="simple"><named-content content-type="geo-json" specific-use="{&#34;type&#34;:&#34;Point&#34;,&#34;coordinates&#34;:[-70.926000,43.134000]}" id="NCID0ER2BI" xlink:type="simple">43.134, -70.926</named-content></named-content>
                </td><td rowspan="1" colspan="1">07.vi.2009</td><td rowspan="1" colspan="1">
                  <italic><tp:taxon-name><tp:taxon-name-part taxon-name-part-type="genus" reg="Macrocheles">Macro.</tp:taxon-name-part> <tp:taxon-name-part taxon-name-part-type="species" reg="willowae">willowae</tp:taxon-name-part></tp:taxon-name></italic> sp. n.</td><td rowspan="1" colspan="1">97</td><td rowspan="1" colspan="1">–</td></tr><tr><td rowspan="1" colspan="1">N234</td><td rowspan="1" colspan="1">
                  <italic><tp:taxon-name><tp:taxon-name-part taxon-name-part-type="genus" reg="Nicrophorus">Nicro.</tp:taxon-name-part> <tp:taxon-name-part taxon-name-part-type="species" reg="marginatus">marginatus</tp:taxon-name-part></tp:taxon-name></italic>
                </td><td rowspan="1" colspan="1">CAN, AB, Onefour</td><td rowspan="1" colspan="1">
                  <named-content xmlns:xlink="http://www.w3.org/1999/xlink" content-type="dwc:verbatimCoordinates" xlink:type="simple"><named-content content-type="geo-json" specific-use="{&#34;type&#34;:&#34;Point&#34;,&#34;coordinates&#34;:[-110.470000,49.121000]}" id="NCID0EL4BI" xlink:type="simple">49.121, -110.47</named-content></named-content>
                </td><td rowspan="1" colspan="1">17.vi.2003</td><td rowspan="1" colspan="1">
                  <italic><tp:taxon-name><tp:taxon-name-part taxon-name-part-type="genus" reg="Macrocheles">Macro.</tp:taxon-name-part> <tp:taxon-name-part taxon-name-part-type="species" reg="pratum">pratum</tp:taxon-name-part></tp:taxon-name></italic> sp. n.</td><td rowspan="1" colspan="1">10</td><td rowspan="1" colspan="1">–</td></tr><tr><td rowspan="1" colspan="1">N235</td><td rowspan="1" colspan="1">
                  <italic><tp:taxon-name><tp:taxon-name-part taxon-name-part-type="genus" reg="Nicrophorus">Nicro.</tp:taxon-name-part> <tp:taxon-name-part taxon-name-part-type="species" reg="guttula">guttula</tp:taxon-name-part></tp:taxon-name></italic>
                </td><td rowspan="1" colspan="1">CAN, AB, Onefour</td><td rowspan="1" colspan="1">
                  <named-content xmlns:xlink="http://www.w3.org/1999/xlink" content-type="dwc:verbatimCoordinates" xlink:type="simple"><named-content content-type="geo-json" specific-use="{&#34;type&#34;:&#34;Point&#34;,&#34;coordinates&#34;:[-110.470000,49.121000]}" id="NCID0EF6BI" xlink:type="simple">49.121, -110.47</named-content></named-content>
                </td><td rowspan="1" colspan="1">17.vi.2003</td><td rowspan="1" colspan="1">
                  <italic><tp:taxon-name><tp:taxon-name-part taxon-name-part-type="genus" reg="Macrocheles">Macro.</tp:taxon-name-part> <tp:taxon-name-part taxon-name-part-type="species" reg="pratum">pratum</tp:taxon-name-part></tp:taxon-name></italic> sp. n.</td><td rowspan="1" colspan="1">7</td><td rowspan="1" colspan="1">–</td></tr><tr><td rowspan="1" colspan="1">N235x</td><td rowspan="1" colspan="1">
                  <italic><tp:taxon-name><tp:taxon-name-part taxon-name-part-type="genus" reg="Nicrophorus">Nicro.</tp:taxon-name-part> <tp:taxon-name-part taxon-name-part-type="species" reg="marginatus">marginatus</tp:taxon-name-part></tp:taxon-name></italic>
                </td><td rowspan="1" colspan="1">CAN, AB, Onefour</td><td rowspan="1" colspan="1">
                  <named-content xmlns:xlink="http://www.w3.org/1999/xlink" content-type="dwc:verbatimCoordinates" xlink:type="simple"><named-content content-type="geo-json" specific-use="{&#34;type&#34;:&#34;Point&#34;,&#34;coordinates&#34;:[-110.470000,49.121000]}" id="NCID0E6ACI" xlink:type="simple">49.121, -110.47</named-content></named-content>
                </td><td rowspan="1" colspan="1">04.vii.2002</td><td rowspan="1" colspan="1">
                  <italic><tp:taxon-name><tp:taxon-name-part taxon-name-part-type="genus" reg="Macrocheles">Macro.</tp:taxon-name-part> <tp:taxon-name-part taxon-name-part-type="species" reg="pratum">pratum</tp:taxon-name-part></tp:taxon-name></italic> sp. n.</td><td rowspan="1" colspan="1">3</td><td rowspan="1" colspan="1">–</td></tr><tr><td rowspan="1" colspan="1">N236</td><td rowspan="1" colspan="1">
                  <italic><tp:taxon-name><tp:taxon-name-part taxon-name-part-type="genus" reg="Nicrophorus">Nicro.</tp:taxon-name-part> <tp:taxon-name-part taxon-name-part-type="species" reg="obscurus">obscurus</tp:taxon-name-part></tp:taxon-name></italic>
                </td><td rowspan="1" colspan="1">CAN, AB, Onefour</td><td rowspan="1" colspan="1">
                  <named-content xmlns:xlink="http://www.w3.org/1999/xlink" content-type="dwc:verbatimCoordinates" xlink:type="simple"><named-content content-type="geo-json" specific-use="{&#34;type&#34;:&#34;Point&#34;,&#34;coordinates&#34;:[-110.470000,49.121000]}" id="NCID0EZCCI" xlink:type="simple">49.121, -110.47</named-content></named-content>
                </td><td rowspan="1" colspan="1">04.vii.2002</td><td rowspan="1" colspan="1">
                  <italic><tp:taxon-name><tp:taxon-name-part taxon-name-part-type="genus" reg="Macrocheles">Macro.</tp:taxon-name-part> <tp:taxon-name-part taxon-name-part-type="species" reg="pratum">pratum</tp:taxon-name-part></tp:taxon-name></italic> sp. n.</td><td rowspan="1" colspan="1">5</td><td rowspan="1" colspan="1">–</td></tr><tr><td rowspan="1" colspan="1">N237</td><td rowspan="1" colspan="1">
                  <italic><tp:taxon-name><tp:taxon-name-part taxon-name-part-type="genus" reg="Nicrophorus">Nicro.</tp:taxon-name-part> <tp:taxon-name-part taxon-name-part-type="species" reg="marginatus">marginatus</tp:taxon-name-part></tp:taxon-name></italic>
                </td><td rowspan="1" colspan="1">CAN, AB, Onefour</td><td rowspan="1" colspan="1">
                  <named-content xmlns:xlink="http://www.w3.org/1999/xlink" content-type="dwc:verbatimCoordinates" xlink:type="simple"><named-content content-type="geo-json" specific-use="{&#34;type&#34;:&#34;Point&#34;,&#34;coordinates&#34;:[-110.470000,49.121000]}" id="NCID0ETECI" xlink:type="simple">49.121, -110.47</named-content></named-content>
                </td><td rowspan="1" colspan="1">17.vi.2003</td><td rowspan="1" colspan="1">
                  <italic><tp:taxon-name><tp:taxon-name-part taxon-name-part-type="genus" reg="Macrocheles">Macro.</tp:taxon-name-part> <tp:taxon-name-part taxon-name-part-type="species" reg="pratum">pratum</tp:taxon-name-part></tp:taxon-name></italic> sp. n.</td><td rowspan="1" colspan="1">13</td><td rowspan="1" colspan="1">–</td></tr><tr><td rowspan="1" colspan="1">N238</td><td rowspan="1" colspan="1">
                  <italic><tp:taxon-name><tp:taxon-name-part taxon-name-part-type="genus" reg="Nicrophorus">Nicro.</tp:taxon-name-part> <tp:taxon-name-part taxon-name-part-type="species" reg="obscurus">obscurus</tp:taxon-name-part></tp:taxon-name></italic>
                </td><td rowspan="1" colspan="1">CAN, AB, Onefour</td><td rowspan="1" colspan="1">
                  <named-content xmlns:xlink="http://www.w3.org/1999/xlink" content-type="dwc:verbatimCoordinates" xlink:type="simple"><named-content content-type="geo-json" specific-use="{&#34;type&#34;:&#34;Point&#34;,&#34;coordinates&#34;:[-110.470000,49.121000]}" id="NCID0ENGCI" xlink:type="simple">49.121, -110.47</named-content></named-content>
                </td><td rowspan="1" colspan="1">17.vi.2003</td><td rowspan="1" colspan="1">
                  <italic><tp:taxon-name><tp:taxon-name-part taxon-name-part-type="genus" reg="Macrocheles">Macro.</tp:taxon-name-part> <tp:taxon-name-part taxon-name-part-type="species" reg="pratum">pratum</tp:taxon-name-part></tp:taxon-name></italic> sp. n.</td><td rowspan="1" colspan="1">5</td><td rowspan="1" colspan="1">–</td></tr><tr><td rowspan="1" colspan="1">N239</td><td rowspan="1" colspan="1">
                  <italic><tp:taxon-name><tp:taxon-name-part taxon-name-part-type="genus" reg="Nicrophorus">Nicro.</tp:taxon-name-part> <tp:taxon-name-part taxon-name-part-type="species" reg="obscurus">obscurus</tp:taxon-name-part></tp:taxon-name></italic>
                </td><td rowspan="1" colspan="1">CAN, AB, Onefour</td><td rowspan="1" colspan="1">
                  <named-content xmlns:xlink="http://www.w3.org/1999/xlink" content-type="dwc:verbatimCoordinates" xlink:type="simple"><named-content content-type="geo-json" specific-use="{&#34;type&#34;:&#34;Point&#34;,&#34;coordinates&#34;:[-110.470000,49.121000]}" id="NCID0EHICI" xlink:type="simple">49.121, -110.47</named-content></named-content>
                </td><td rowspan="1" colspan="1">17.vi.2003</td><td rowspan="1" colspan="1">
                  <italic><tp:taxon-name><tp:taxon-name-part taxon-name-part-type="genus" reg="Macrocheles">Macro.</tp:taxon-name-part> <tp:taxon-name-part taxon-name-part-type="species" reg="pratum">pratum</tp:taxon-name-part></tp:taxon-name></italic> sp. n.</td><td rowspan="1" colspan="1">11</td><td rowspan="1" colspan="1">–</td></tr><tr><td rowspan="1" colspan="1">N240</td><td rowspan="1" colspan="1">
                  <italic><tp:taxon-name><tp:taxon-name-part taxon-name-part-type="genus" reg="Nicrophorus">Nicro.</tp:taxon-name-part> <tp:taxon-name-part taxon-name-part-type="species" reg="marginatus">marginatus</tp:taxon-name-part></tp:taxon-name></italic>
                </td><td rowspan="1" colspan="1">CAN, AB, Onefour</td><td rowspan="1" colspan="1">
                  <named-content xmlns:xlink="http://www.w3.org/1999/xlink" content-type="dwc:verbatimCoordinates" xlink:type="simple"><named-content content-type="geo-json" specific-use="{&#34;type&#34;:&#34;Point&#34;,&#34;coordinates&#34;:[-110.470000,49.121000]}" id="NCID0EBKCI" xlink:type="simple">49.121, -110.47</named-content></named-content>
                </td><td rowspan="1" colspan="1">17.vi.2003</td><td rowspan="1" colspan="1">
                  <italic><tp:taxon-name><tp:taxon-name-part taxon-name-part-type="genus" reg="Macrocheles">Macro.</tp:taxon-name-part> <tp:taxon-name-part taxon-name-part-type="species" reg="pratum">pratum</tp:taxon-name-part></tp:taxon-name></italic> sp. n.</td><td rowspan="1" colspan="1">13</td><td rowspan="1" colspan="1">–</td></tr><tr><td rowspan="1" colspan="1">N242</td><td rowspan="1" colspan="1">
                  <italic><tp:taxon-name><tp:taxon-name-part taxon-name-part-type="genus" reg="Nicrophorus">Nicro.</tp:taxon-name-part> <tp:taxon-name-part taxon-name-part-type="species" reg="hybridus">hybridus</tp:taxon-name-part></tp:taxon-name></italic>
                </td><td rowspan="1" colspan="1">CAN, AB, Onefour</td><td rowspan="1" colspan="1">
                  <named-content xmlns:xlink="http://www.w3.org/1999/xlink" content-type="dwc:verbatimCoordinates" xlink:type="simple"><named-content content-type="geo-json" specific-use="{&#34;type&#34;:&#34;Point&#34;,&#34;coordinates&#34;:[-110.470000,49.121000]}" id="NCID0E2LCI" xlink:type="simple">49.121, -110.47</named-content></named-content>
                </td><td rowspan="1" colspan="1">18.vii.2002</td><td rowspan="1" colspan="1">
                  <italic><tp:taxon-name><tp:taxon-name-part taxon-name-part-type="genus" reg="Macrocheles">Macro.</tp:taxon-name-part> <tp:taxon-name-part taxon-name-part-type="species" reg="pratum">pratum</tp:taxon-name-part></tp:taxon-name></italic> sp. n.</td><td rowspan="1" colspan="1">7</td><td rowspan="1" colspan="1">
                  <ext-link xmlns:xlink="http://www.w3.org/1999/xlink" ext-link-type="gen" xlink:href="MF192751" xlink:type="simple">MF192751</ext-link>
                </td></tr><tr><td rowspan="1" colspan="1">N243</td><td rowspan="1" colspan="1">
                  <italic><tp:taxon-name><tp:taxon-name-part taxon-name-part-type="genus" reg="Nicrophorus">Nicro.</tp:taxon-name-part> <tp:taxon-name-part taxon-name-part-type="species" reg="guttula">guttula</tp:taxon-name-part></tp:taxon-name></italic>
                </td><td rowspan="1" colspan="1">CAN, AB, Onefour</td><td rowspan="1" colspan="1">
                  <named-content xmlns:xlink="http://www.w3.org/1999/xlink" content-type="dwc:verbatimCoordinates" xlink:type="simple"><named-content content-type="geo-json" specific-use="{&#34;type&#34;:&#34;Point&#34;,&#34;coordinates&#34;:[-110.470000,49.121000]}" id="NCID0E2NCI" xlink:type="simple">49.121, -110.47</named-content></named-content>
                </td><td rowspan="1" colspan="1">17.vi.2003</td><td rowspan="1" colspan="1">
                  <italic><tp:taxon-name><tp:taxon-name-part taxon-name-part-type="genus" reg="Macrocheles">Macro.</tp:taxon-name-part> <tp:taxon-name-part taxon-name-part-type="species" reg="pratum">pratum</tp:taxon-name-part></tp:taxon-name></italic> sp. n.</td><td rowspan="1" colspan="1">7</td><td rowspan="1" colspan="1">–</td></tr><tr><td rowspan="1" colspan="1">N244</td><td rowspan="1" colspan="1">
                  <italic><tp:taxon-name><tp:taxon-name-part taxon-name-part-type="genus" reg="Nicrophorus">Nicro.</tp:taxon-name-part> <tp:taxon-name-part taxon-name-part-type="species" reg="guttula">guttula</tp:taxon-name-part></tp:taxon-name></italic>
                </td><td rowspan="1" colspan="1">CAN, AB, Onefour</td><td rowspan="1" colspan="1">
                  <named-content xmlns:xlink="http://www.w3.org/1999/xlink" content-type="dwc:verbatimCoordinates" xlink:type="simple"><named-content content-type="geo-json" specific-use="{&#34;type&#34;:&#34;Point&#34;,&#34;coordinates&#34;:[-110.470000,49.121000]}" id="NCID0EVPCI" xlink:type="simple">49.121, -110.47</named-content></named-content>
                </td><td rowspan="1" colspan="1">17.vi.2003</td><td rowspan="1" colspan="1">
                  <italic><tp:taxon-name><tp:taxon-name-part taxon-name-part-type="genus" reg="Macrocheles">Macro.</tp:taxon-name-part> <tp:taxon-name-part taxon-name-part-type="species" reg="pratum">pratum</tp:taxon-name-part></tp:taxon-name></italic> sp. n.</td><td rowspan="1" colspan="1">7</td><td rowspan="1" colspan="1">–</td></tr><tr><td rowspan="1" colspan="1">N246</td><td rowspan="1" colspan="1">
                  <italic><tp:taxon-name><tp:taxon-name-part taxon-name-part-type="genus" reg="Nicrophorus">Nicro.</tp:taxon-name-part> <tp:taxon-name-part taxon-name-part-type="species" reg="hybridus">hybridus</tp:taxon-name-part></tp:taxon-name></italic>
                </td><td rowspan="1" colspan="1">CAN, AB, Onefour</td><td rowspan="1" colspan="1">
                  <named-content xmlns:xlink="http://www.w3.org/1999/xlink" content-type="dwc:verbatimCoordinates" xlink:type="simple"><named-content content-type="geo-json" specific-use="{&#34;type&#34;:&#34;Point&#34;,&#34;coordinates&#34;:[-110.470000,49.121000]}" id="NCID0EPRCI" xlink:type="simple">49.121, -110.47</named-content></named-content>
                </td><td rowspan="1" colspan="1">18.vii.2002</td><td rowspan="1" colspan="1">
                  <italic><tp:taxon-name><tp:taxon-name-part taxon-name-part-type="genus" reg="Macrocheles">Macro.</tp:taxon-name-part> <tp:taxon-name-part taxon-name-part-type="species" reg="pratum">pratum</tp:taxon-name-part></tp:taxon-name></italic> sp. n.</td><td rowspan="1" colspan="1">10</td><td rowspan="1" colspan="1">–</td></tr><tr><td rowspan="1" colspan="1">N274</td><td rowspan="1" colspan="1">
                  <italic><tp:taxon-name><tp:taxon-name-part taxon-name-part-type="genus" reg="Nicrophorus">Nicro.</tp:taxon-name-part> <tp:taxon-name-part taxon-name-part-type="species" reg="marginatus">marginatus</tp:taxon-name-part></tp:taxon-name></italic>
                </td><td rowspan="1" colspan="1">CAN, AB, Onefour</td><td rowspan="1" colspan="1">
                  <named-content xmlns:xlink="http://www.w3.org/1999/xlink" content-type="dwc:verbatimCoordinates" xlink:type="simple"><named-content content-type="geo-json" specific-use="{&#34;type&#34;:&#34;Point&#34;,&#34;coordinates&#34;:[-110.470000,49.121000]}" id="NCID0EJTCI" xlink:type="simple">49.121, -110.47</named-content></named-content>
                </td><td rowspan="1" colspan="1">17.vi.2003</td><td rowspan="1" colspan="1">
                  <italic><tp:taxon-name><tp:taxon-name-part taxon-name-part-type="genus" reg="Macrocheles">Macro.</tp:taxon-name-part> <tp:taxon-name-part taxon-name-part-type="species" reg="glaber">glaber</tp:taxon-name-part></tp:taxon-name></italic>
                </td><td rowspan="1" colspan="1">8</td><td rowspan="1" colspan="1">–</td></tr><tr><td rowspan="1" colspan="1">N275</td><td rowspan="1" colspan="1">
                  <italic><tp:taxon-name><tp:taxon-name-part taxon-name-part-type="genus" reg="Nicrophorus">Nicro.</tp:taxon-name-part> <tp:taxon-name-part taxon-name-part-type="species" reg="obscurus">obscurus</tp:taxon-name-part></tp:taxon-name></italic>
                </td><td rowspan="1" colspan="1">CAN, AB, Onefour</td><td rowspan="1" colspan="1">
                  <named-content xmlns:xlink="http://www.w3.org/1999/xlink" content-type="dwc:verbatimCoordinates" xlink:type="simple"><named-content content-type="geo-json" specific-use="{&#34;type&#34;:&#34;Point&#34;,&#34;coordinates&#34;:[-110.470000,49.121000]}" id="NCID0EDVCI" xlink:type="simple">49.121, -110.47</named-content></named-content>
                </td><td rowspan="1" colspan="1">17.vi.2003</td><td rowspan="1" colspan="1">
                  <italic><tp:taxon-name><tp:taxon-name-part taxon-name-part-type="genus" reg="Macrocheles">Macro.</tp:taxon-name-part> <tp:taxon-name-part taxon-name-part-type="species" reg="glaber">glaber</tp:taxon-name-part></tp:taxon-name></italic>
                </td><td rowspan="1" colspan="1">1</td><td rowspan="1" colspan="1">–</td></tr><tr><td rowspan="1" colspan="1">N295</td><td rowspan="1" colspan="1">
                  <italic><tp:taxon-name><tp:taxon-name-part taxon-name-part-type="genus" reg="Nicrophorus">Nicro.</tp:taxon-name-part> <tp:taxon-name-part taxon-name-part-type="species" reg="carolinus">carolinus</tp:taxon-name-part></tp:taxon-name></italic>
                </td><td rowspan="1" colspan="1">USA, NE, Kearney Co.</td><td rowspan="1" colspan="1"/><td rowspan="1" colspan="1">05.vi.2009</td><td rowspan="1" colspan="1">
                  <italic><tp:taxon-name><tp:taxon-name-part taxon-name-part-type="genus" reg="Macrocheles">Macro.</tp:taxon-name-part> <tp:taxon-name-part taxon-name-part-type="species" reg="kaiju">kaiju</tp:taxon-name-part></tp:taxon-name></italic> sp. n.</td><td rowspan="1" colspan="1">1</td><td rowspan="1" colspan="1">–</td></tr><tr><td rowspan="1" colspan="1">N295</td><td rowspan="1" colspan="1">
                  <italic><tp:taxon-name><tp:taxon-name-part taxon-name-part-type="genus" reg="Nicrophorus">Nicro.</tp:taxon-name-part> <tp:taxon-name-part taxon-name-part-type="species" reg="carolinus">carolinus</tp:taxon-name-part></tp:taxon-name></italic>
                </td><td rowspan="1" colspan="1">USA, NE, Kearney Co.</td><td rowspan="1" colspan="1"/><td rowspan="1" colspan="1">05.vi.2009</td><td rowspan="1" colspan="1">
                  <italic><tp:taxon-name><tp:taxon-name-part taxon-name-part-type="genus" reg="Macrocheles">Macro.</tp:taxon-name-part></tp:taxon-name></italic> sp.</td><td rowspan="1" colspan="1">4</td><td rowspan="1" colspan="1">–</td></tr><tr><td rowspan="1" colspan="1">N298</td><td rowspan="1" colspan="1">
                  <italic><tp:taxon-name><tp:taxon-name-part taxon-name-part-type="genus" reg="Nicrophorus">Nicro.</tp:taxon-name-part> <tp:taxon-name-part taxon-name-part-type="species" reg="carolinus">carolinus</tp:taxon-name-part></tp:taxon-name></italic>
                </td><td rowspan="1" colspan="1">USA, NE, Kearney Co.</td><td rowspan="1" colspan="1"/><td rowspan="1" colspan="1">05.vi.2009</td><td rowspan="1" colspan="1">
                  <italic><tp:taxon-name><tp:taxon-name-part taxon-name-part-type="genus" reg="Macrocheles">Macro.</tp:taxon-name-part> <tp:taxon-name-part taxon-name-part-type="species" reg="kaiju">kaiju</tp:taxon-name-part></tp:taxon-name></italic> sp. n.</td><td rowspan="1" colspan="1">2</td><td rowspan="1" colspan="1">–</td></tr><tr><td rowspan="1" colspan="1">N298</td><td rowspan="1" colspan="1">
                  <italic><tp:taxon-name><tp:taxon-name-part taxon-name-part-type="genus" reg="Nicrophorus">Nicro.</tp:taxon-name-part> <tp:taxon-name-part taxon-name-part-type="species" reg="carolinus">carolinus</tp:taxon-name-part></tp:taxon-name></italic>
                </td><td rowspan="1" colspan="1">USA, NE, Kearney Co.</td><td rowspan="1" colspan="1"/><td rowspan="1" colspan="1">05.vi.2009</td><td rowspan="1" colspan="1">
                  <italic><tp:taxon-name><tp:taxon-name-part taxon-name-part-type="genus" reg="Macrocheles">Macro.</tp:taxon-name-part></tp:taxon-name></italic> sp.</td><td rowspan="1" colspan="1">3</td><td rowspan="1" colspan="1">–</td></tr><tr><td rowspan="1" colspan="1">N303</td><td rowspan="1" colspan="1">
                  <italic><tp:taxon-name><tp:taxon-name-part taxon-name-part-type="genus" reg="Nicrophorus">Nicro.</tp:taxon-name-part> <tp:taxon-name-part taxon-name-part-type="species" reg="pustulatus">pustulatus</tp:taxon-name-part></tp:taxon-name></italic>
                </td><td rowspan="1" colspan="1">USA, NE, Kearney Co.</td><td rowspan="1" colspan="1"/><td rowspan="1" colspan="1">13.vii.2009</td><td rowspan="1" colspan="1">
                  <italic><tp:taxon-name><tp:taxon-name-part taxon-name-part-type="genus" reg="Macrocheles">Macro.</tp:taxon-name-part> <tp:taxon-name-part taxon-name-part-type="species" reg="pratum">pratum</tp:taxon-name-part></tp:taxon-name></italic> sp. n.</td><td rowspan="1" colspan="1">3</td><td rowspan="1" colspan="1">–</td></tr><tr><td rowspan="1" colspan="1">N308</td><td rowspan="1" colspan="1">
                  <italic><tp:taxon-name><tp:taxon-name-part taxon-name-part-type="genus" reg="Nicrophorus">Nicro.</tp:taxon-name-part> <tp:taxon-name-part taxon-name-part-type="species" reg="marginatus">marginatus</tp:taxon-name-part></tp:taxon-name></italic>
                </td><td rowspan="1" colspan="1">CAN, AB, Onefour</td><td rowspan="1" colspan="1">
                  <named-content xmlns:xlink="http://www.w3.org/1999/xlink" content-type="dwc:verbatimCoordinates" xlink:type="simple"><named-content content-type="geo-json" specific-use="{&#34;type&#34;:&#34;Point&#34;,&#34;coordinates&#34;:[-110.470000,49.121000]}" id="NCID0EK5CI" xlink:type="simple">49.121, -110.47</named-content></named-content>
                </td><td rowspan="1" colspan="1">17.vi.2003</td><td rowspan="1" colspan="1">
                  <italic><tp:taxon-name><tp:taxon-name-part taxon-name-part-type="genus" reg="Macrocheles">Macro.</tp:taxon-name-part> <tp:taxon-name-part taxon-name-part-type="species" reg="pratum">pratum</tp:taxon-name-part></tp:taxon-name></italic> sp. n.</td><td rowspan="1" colspan="1">86</td><td rowspan="1" colspan="1">–</td></tr><tr><td rowspan="1" colspan="1">N329</td><td rowspan="1" colspan="1">
                  <italic><tp:taxon-name><tp:taxon-name-part taxon-name-part-type="genus" reg="Nicrophorus">Nicro.</tp:taxon-name-part> <tp:taxon-name-part taxon-name-part-type="species" reg="orbicollis">orbicollis</tp:taxon-name-part></tp:taxon-name></italic>
                </td><td rowspan="1" colspan="1">USA, NH</td><td rowspan="1" colspan="1"/><td rowspan="1" colspan="1">2009</td><td rowspan="1" colspan="1">
                  <italic><tp:taxon-name><tp:taxon-name-part taxon-name-part-type="genus" reg="Macrocheles">Macro.</tp:taxon-name-part> <tp:taxon-name-part taxon-name-part-type="species" reg="willowae">willowae</tp:taxon-name-part></tp:taxon-name></italic> sp. n.</td><td rowspan="1" colspan="1">41</td><td rowspan="1" colspan="1">–</td></tr><tr><td rowspan="1" colspan="1">N330</td><td rowspan="1" colspan="1">
                  <italic><tp:taxon-name><tp:taxon-name-part taxon-name-part-type="genus" reg="Nicrophorus">Nicro.</tp:taxon-name-part> <tp:taxon-name-part taxon-name-part-type="species" reg="orbicollis">orbicollis</tp:taxon-name-part></tp:taxon-name></italic>
                </td><td rowspan="1" colspan="1">USA, NH</td><td rowspan="1" colspan="1"/><td rowspan="1" colspan="1">2009</td><td rowspan="1" colspan="1">
                  <italic><tp:taxon-name><tp:taxon-name-part taxon-name-part-type="genus" reg="Macrocheles">Macro.</tp:taxon-name-part> <tp:taxon-name-part taxon-name-part-type="species" reg="willowae">willowae</tp:taxon-name-part></tp:taxon-name></italic> sp. n.</td><td rowspan="1" colspan="1">91</td><td rowspan="1" colspan="1">–</td></tr><tr><td rowspan="1" colspan="1">N331</td><td rowspan="1" colspan="1">
                  <italic><tp:taxon-name><tp:taxon-name-part taxon-name-part-type="genus" reg="Nicrophorus">Nicro.</tp:taxon-name-part> <tp:taxon-name-part taxon-name-part-type="species" reg="orbicollis">orbicollis</tp:taxon-name-part></tp:taxon-name></italic>
                </td><td rowspan="1" colspan="1">USA, CT, Bethany</td><td rowspan="1" colspan="1">
                  <named-content xmlns:xlink="http://www.w3.org/1999/xlink" content-type="dwc:verbatimCoordinates" xlink:type="simple"><named-content content-type="geo-json" specific-use="{&#34;type&#34;:&#34;Point&#34;,&#34;coordinates&#34;:[-72.961000,41.462000]}" id="NCID0EGDDI" xlink:type="simple">41.462, -72.961</named-content></named-content>
                </td><td rowspan="1" colspan="1">2009</td><td rowspan="1" colspan="1">
                  <italic><tp:taxon-name><tp:taxon-name-part taxon-name-part-type="genus" reg="Macrocheles">Macro.</tp:taxon-name-part> <tp:taxon-name-part taxon-name-part-type="species" reg="willowae">willowae</tp:taxon-name-part></tp:taxon-name></italic> sp. n.</td><td rowspan="1" colspan="1">13</td><td rowspan="1" colspan="1">–</td></tr><tr><td rowspan="1" colspan="1">N332</td><td rowspan="1" colspan="1">
                  <italic><tp:taxon-name><tp:taxon-name-part taxon-name-part-type="genus" reg="Nicrophorus">Nicro.</tp:taxon-name-part> <tp:taxon-name-part taxon-name-part-type="species" reg="carolinus">carolinus</tp:taxon-name-part></tp:taxon-name></italic>
                </td><td rowspan="1" colspan="1">USA, FL, Highlands Co, Lake Placid</td><td rowspan="1" colspan="1">
                  <named-content xmlns:xlink="http://www.w3.org/1999/xlink" content-type="dwc:verbatimCoordinates" xlink:type="simple"><named-content content-type="geo-json" specific-use="{&#34;type&#34;:&#34;Point&#34;,&#34;coordinates&#34;:[-81.352000,27.181000]}" id="NCID0EAFDI" xlink:type="simple">27.181, -81.352</named-content></named-content>
                </td><td rowspan="1" colspan="1">10.iii.2009</td><td rowspan="1" colspan="1">
                  <italic><tp:taxon-name><tp:taxon-name-part taxon-name-part-type="genus" reg="Macrocheles">Macro.</tp:taxon-name-part> <tp:taxon-name-part taxon-name-part-type="species" reg="kaiju">kaiju</tp:taxon-name-part></tp:taxon-name></italic> sp. n.</td><td rowspan="1" colspan="1">11</td><td rowspan="1" colspan="1">–</td></tr><tr><td rowspan="1" colspan="1">N333</td><td rowspan="1" colspan="1">
                  <italic><tp:taxon-name><tp:taxon-name-part taxon-name-part-type="genus" reg="Nicrophorus">Nicro.</tp:taxon-name-part> <tp:taxon-name-part taxon-name-part-type="species" reg="carolinus">carolinus</tp:taxon-name-part></tp:taxon-name></italic>
                </td><td rowspan="1" colspan="1">USA, FL, Highlands Co, Lake Placid</td><td rowspan="1" colspan="1">
                  <named-content xmlns:xlink="http://www.w3.org/1999/xlink" content-type="dwc:verbatimCoordinates" xlink:type="simple"><named-content content-type="geo-json" specific-use="{&#34;type&#34;:&#34;Point&#34;,&#34;coordinates&#34;:[-81.352000,27.181000]}" id="NCID0E1GDI" xlink:type="simple">27.181, -81.352</named-content></named-content>
                </td><td rowspan="1" colspan="1">10.iii.2009</td><td rowspan="1" colspan="1">
                  <italic><tp:taxon-name><tp:taxon-name-part taxon-name-part-type="genus" reg="Macrocheles">Macro.</tp:taxon-name-part> <tp:taxon-name-part taxon-name-part-type="species" reg="kaiju">kaiju</tp:taxon-name-part></tp:taxon-name></italic> sp. n.</td><td rowspan="1" colspan="1">74</td><td rowspan="1" colspan="1">–</td></tr><tr><td rowspan="1" colspan="1">N334</td><td rowspan="1" colspan="1">
                  <italic><tp:taxon-name><tp:taxon-name-part taxon-name-part-type="genus" reg="Nicrophorus">Nicro.</tp:taxon-name-part> <tp:taxon-name-part taxon-name-part-type="species" reg="carolinus">carolinus</tp:taxon-name-part></tp:taxon-name></italic>
                </td><td rowspan="1" colspan="1">USA, FL, Highlands Co, Lake Placid</td><td rowspan="1" colspan="1">
                  <named-content xmlns:xlink="http://www.w3.org/1999/xlink" content-type="dwc:verbatimCoordinates" xlink:type="simple"><named-content content-type="geo-json" specific-use="{&#34;type&#34;:&#34;Point&#34;,&#34;coordinates&#34;:[-81.352000,27.181000]}" id="NCID0EUIDI" xlink:type="simple">27.181, -81.352</named-content></named-content>
                </td><td rowspan="1" colspan="1">10.iii.2009</td><td rowspan="1" colspan="1">
                  <italic><tp:taxon-name><tp:taxon-name-part taxon-name-part-type="genus" reg="Macrocheles">Macro.</tp:taxon-name-part> <tp:taxon-name-part taxon-name-part-type="species" reg="willowae">willowae</tp:taxon-name-part></tp:taxon-name></italic> sp. n.</td><td rowspan="1" colspan="1">1</td><td rowspan="1" colspan="1">–</td></tr><tr><td rowspan="1" colspan="1">N334</td><td rowspan="1" colspan="1">
                  <italic><tp:taxon-name><tp:taxon-name-part taxon-name-part-type="genus" reg="Nicrophorus">Nicro.</tp:taxon-name-part> <tp:taxon-name-part taxon-name-part-type="species" reg="carolinus">carolinus</tp:taxon-name-part></tp:taxon-name></italic>
                </td><td rowspan="1" colspan="1">USA, FL, Highlands Co, Lake Placid</td><td rowspan="1" colspan="1">
                  <named-content xmlns:xlink="http://www.w3.org/1999/xlink" content-type="dwc:verbatimCoordinates" xlink:type="simple"><named-content content-type="geo-json" specific-use="{&#34;type&#34;:&#34;Point&#34;,&#34;coordinates&#34;:[-81.352000,27.181000]}" id="NCID0EOKDI" xlink:type="simple">27.181, -81.352</named-content></named-content>
                </td><td rowspan="1" colspan="1">10.iii.2009</td><td rowspan="1" colspan="1">
                  <italic><tp:taxon-name><tp:taxon-name-part taxon-name-part-type="genus" reg="Macrocheles">Macro.</tp:taxon-name-part> <tp:taxon-name-part taxon-name-part-type="species" reg="kaiju">kaiju</tp:taxon-name-part></tp:taxon-name></italic> sp. n.</td><td rowspan="1" colspan="1">26</td><td rowspan="1" colspan="1">–</td></tr><tr><td rowspan="1" colspan="1">N334</td><td rowspan="1" colspan="1">
                  <italic><tp:taxon-name><tp:taxon-name-part taxon-name-part-type="genus" reg="Nicrophorus">Nicro.</tp:taxon-name-part> <tp:taxon-name-part taxon-name-part-type="species" reg="carolinus">carolinus</tp:taxon-name-part></tp:taxon-name></italic>
                </td><td rowspan="1" colspan="1">USA, FL, Highlands Co, Lake Placid</td><td rowspan="1" colspan="1">
                  <named-content xmlns:xlink="http://www.w3.org/1999/xlink" content-type="dwc:verbatimCoordinates" xlink:type="simple"><named-content content-type="geo-json" specific-use="{&#34;type&#34;:&#34;Point&#34;,&#34;coordinates&#34;:[-81.352000,27.181000]}" id="NCID0EIMDI" xlink:type="simple">27.181, -81.352</named-content></named-content>
                </td><td rowspan="1" colspan="1">10.iii.2009</td><td rowspan="1" colspan="1">
                  <italic><tp:taxon-name><tp:taxon-name-part taxon-name-part-type="genus" reg="Macrocheles">Macro.</tp:taxon-name-part></tp:taxon-name></italic> sp.</td><td rowspan="1" colspan="1">1</td><td rowspan="1" colspan="1">–</td></tr><tr><td rowspan="1" colspan="1">N335</td><td rowspan="1" colspan="1">
                  <italic><tp:taxon-name><tp:taxon-name-part taxon-name-part-type="genus" reg="Nicrophorus">Nicro.</tp:taxon-name-part> <tp:taxon-name-part taxon-name-part-type="species" reg="carolinus">carolinus</tp:taxon-name-part></tp:taxon-name></italic>
                </td><td rowspan="1" colspan="1">USA, FL, Highlands Co, Lake Placid</td><td rowspan="1" colspan="1">
                  <named-content xmlns:xlink="http://www.w3.org/1999/xlink" content-type="dwc:verbatimCoordinates" xlink:type="simple"><named-content content-type="geo-json" specific-use="{&#34;type&#34;:&#34;Point&#34;,&#34;coordinates&#34;:[-81.352000,27.181000]}" id="NCID0E5NDI" xlink:type="simple">27.181, -81.352</named-content></named-content>
                </td><td rowspan="1" colspan="1">10.iii.2009</td><td rowspan="1" colspan="1">
                  <italic><tp:taxon-name><tp:taxon-name-part taxon-name-part-type="genus" reg="Macrocheles">Macro.</tp:taxon-name-part> <tp:taxon-name-part taxon-name-part-type="species" reg="kaiju">kaiju</tp:taxon-name-part></tp:taxon-name></italic> sp. n.</td><td rowspan="1" colspan="1">45</td><td rowspan="1" colspan="1">–</td></tr><tr><td rowspan="1" colspan="1">N336</td><td rowspan="1" colspan="1">
                  <italic><tp:taxon-name><tp:taxon-name-part taxon-name-part-type="genus" reg="Nicrophorus">Nicro.</tp:taxon-name-part> <tp:taxon-name-part taxon-name-part-type="species" reg="marginatus">marginatus</tp:taxon-name-part></tp:taxon-name></italic>
                </td><td rowspan="1" colspan="1">USA, NE, Kearney Co.</td><td rowspan="1" colspan="1"/><td rowspan="1" colspan="1">vi.2009</td><td rowspan="1" colspan="1">
                  <italic><tp:taxon-name><tp:taxon-name-part taxon-name-part-type="genus" reg="Macrocheles">Macro.</tp:taxon-name-part> <tp:taxon-name-part taxon-name-part-type="species" reg="pratum">pratum</tp:taxon-name-part></tp:taxon-name></italic> sp. n.</td><td rowspan="1" colspan="1">9</td><td rowspan="1" colspan="1">–</td></tr><tr><td rowspan="1" colspan="1">N338</td><td rowspan="1" colspan="1">
                  <italic><tp:taxon-name><tp:taxon-name-part taxon-name-part-type="genus" reg="Nicrophorus">Nicro.</tp:taxon-name-part> <tp:taxon-name-part taxon-name-part-type="species" reg="defodiens">defodiens</tp:taxon-name-part></tp:taxon-name></italic>
                </td><td rowspan="1" colspan="1">USA, NH, Durham</td><td rowspan="1" colspan="1">
                  <named-content xmlns:xlink="http://www.w3.org/1999/xlink" content-type="dwc:verbatimCoordinates" xlink:type="simple"><named-content content-type="geo-json" specific-use="{&#34;type&#34;:&#34;Point&#34;,&#34;coordinates&#34;:[-70.926000,43.134000]}" id="NCID0EJRDI" xlink:type="simple">43.134, -70.926</named-content></named-content>
                </td><td rowspan="1" colspan="1">07.vi.2009</td><td rowspan="1" colspan="1">
                  <italic><tp:taxon-name><tp:taxon-name-part taxon-name-part-type="genus" reg="Macrocheles">Macro.</tp:taxon-name-part> <tp:taxon-name-part taxon-name-part-type="species" reg="willowae">willowae</tp:taxon-name-part></tp:taxon-name></italic> sp. n.</td><td rowspan="1" colspan="1">8</td><td rowspan="1" colspan="1">–</td></tr><tr><td rowspan="1" colspan="1">N339</td><td rowspan="1" colspan="1">
                  <italic><tp:taxon-name><tp:taxon-name-part taxon-name-part-type="genus" reg="Nicrophorus">Nicro.</tp:taxon-name-part> <tp:taxon-name-part taxon-name-part-type="species" reg="defodiens">defodiens</tp:taxon-name-part></tp:taxon-name></italic>
                </td><td rowspan="1" colspan="1">USA, NH, Durham</td><td rowspan="1" colspan="1">
                  <named-content xmlns:xlink="http://www.w3.org/1999/xlink" content-type="dwc:verbatimCoordinates" xlink:type="simple"><named-content content-type="geo-json" specific-use="{&#34;type&#34;:&#34;Point&#34;,&#34;coordinates&#34;:[-70.926000,43.134000]}" id="NCID0EDTDI" xlink:type="simple">43.134, -70.926</named-content></named-content>
                </td><td rowspan="1" colspan="1">07.vi.2009</td><td rowspan="1" colspan="1">
                  <italic><tp:taxon-name><tp:taxon-name-part taxon-name-part-type="genus" reg="Macrocheles">Macro.</tp:taxon-name-part> <tp:taxon-name-part taxon-name-part-type="species" reg="willowae">willowae</tp:taxon-name-part></tp:taxon-name></italic> sp. n.</td><td rowspan="1" colspan="1">163</td><td rowspan="1" colspan="1">–</td></tr><tr><td rowspan="1" colspan="1">N346</td><td rowspan="1" colspan="1">
                  <italic><tp:taxon-name><tp:taxon-name-part taxon-name-part-type="genus" reg="Nicrophorus">Nicro.</tp:taxon-name-part> <tp:taxon-name-part taxon-name-part-type="species" reg="orbicollis">orbicollis</tp:taxon-name-part></tp:taxon-name></italic>
                </td><td rowspan="1" colspan="1">CAN, ON, Hwy 132, Dacre</td><td rowspan="1" colspan="1">
                  <named-content xmlns:xlink="http://www.w3.org/1999/xlink" content-type="dwc:verbatimCoordinates" xlink:type="simple"><named-content content-type="geo-json" specific-use="{&#34;type&#34;:&#34;Point&#34;,&#34;coordinates&#34;:[-76.988000,45.369000]}" id="NCID0E4UDI" xlink:type="simple">45.369, -76.988</named-content></named-content>
                </td><td rowspan="1" colspan="1">06.viii.2009</td><td rowspan="1" colspan="1">
                  <italic><tp:taxon-name><tp:taxon-name-part taxon-name-part-type="genus" reg="Macrocheles">Macro.</tp:taxon-name-part> <tp:taxon-name-part taxon-name-part-type="species" reg="willowae">willowae</tp:taxon-name-part></tp:taxon-name></italic> sp. n.</td><td rowspan="1" colspan="1">6</td><td rowspan="1" colspan="1">–</td></tr><tr><td rowspan="1" colspan="1">N347</td><td rowspan="1" colspan="1">
                  <italic><tp:taxon-name><tp:taxon-name-part taxon-name-part-type="genus" reg="Nicrophorus">Nicro.</tp:taxon-name-part> <tp:taxon-name-part taxon-name-part-type="species" reg="orbicollis">orbicollis</tp:taxon-name-part></tp:taxon-name></italic>
                </td><td rowspan="1" colspan="1">CAN, ON, Carbine Rd.</td><td rowspan="1" colspan="1">
                  <named-content xmlns:xlink="http://www.w3.org/1999/xlink" content-type="dwc:verbatimCoordinates" xlink:type="simple"><named-content content-type="geo-json" specific-use="{&#34;type&#34;:&#34;Point&#34;,&#34;coordinates&#34;:[-76.371000,45.330000]}" id="NCID0EXWDI" xlink:type="simple">45.33, -76.371</named-content></named-content>
                </td><td rowspan="1" colspan="1">06.viii.2009</td><td rowspan="1" colspan="1">
                  <italic><tp:taxon-name><tp:taxon-name-part taxon-name-part-type="genus" reg="Macrocheles">Macro.</tp:taxon-name-part> <tp:taxon-name-part taxon-name-part-type="species" reg="willowae">willowae</tp:taxon-name-part></tp:taxon-name></italic> sp. n.</td><td rowspan="1" colspan="1">16</td><td rowspan="1" colspan="1">–</td></tr></tbody></table></table-wrap></tp:treatment-sec></tp:taxon-treatment>
